# Supplementary material for: Combining UAV multisensor field phenotyping and genome-wide association studies to reveal the genetic basis of plant height in cotton (Gossypium hirsutum)
Source: Plant Phenomics. 2025 Mar 5;7(1):100026. doi: 10.1016/j.plaphe.2025.100026 (PMC12710045; doi:10.1016/j.plaphe.2025.100026)
Supplement: Multimedia component 1 [file mmc1.xlsx]

## Sheet: Sheet1
Table S1. The list of 419 cotton accessions used in this study
Number	Genotype Individual Number	Field Individual Number	Name	Source	Early/ Modern
1	L044	Y1	Meiduomao	Henan, CHN
2	F016	Y2	CC28	Missouri, USA
3	L017	Y3	Fandimian	Henan, CHN	Early
4	D077	Y4	Yumian1	Henan, CHN
5	L087	Y5	Wan3396	Henan, CHN
6	L099	Y6	Tangmian7401	Henan, CHN	Early
7	D019	Y7	Jimian8	Hebei, CHN
8	L014	Y8	Dazemian*	Shandong, CHN	Early
9	D038	Y9	Lumian1*	Shandong, CHN
10	D081	Y10	Yun'an4	Shanghai, CHN	Early
11	L057	Y11	Xin547	Shanxi, CHN
12	F079	Y12	Daihongdai	Jiangsu, CHN	Early
13	L123	Y13	Xiangxuan2	Hunan, CHN	Early
14	D005	Y14	Dongting3	Hunan, CHN	Early
15	L047	Y15	Nanguamian	Hubei, CHN	Early
16	L073	Y16	Zaoyangbuluolei	Hubei, CHN	Early
17	L012	Y17	Chuilingmian	Sichuan, CHN	Early
18	D072	Y18	Xuzhou1818	Jiangsu, CHN	Early
19	D014	Y19	Humian204	Shanghai, CHN	Early
20	L001	Y20	70-1437	Zhejiang, CHN
21	D002	Y21	Cimian9	Zhejiang, CHN
22	D041	Y22	Pengze4	Jiangxi, CHN	Early
23	L002	Y23	70-24	Yunnan, CHN
24	L056	Y24	Shaoyangdatao	Hunan, CHN	Early
25	L069	Y25	Yan64-1	Shaanxi, CHN	Early
26	D090	Y26	Zhong521*	Henan, CHN
27	L075	Y27	Zhi6705	Hubei, CHN
28	L100	Y28	Xianmian858	Shaanxi, CHN	Early
29	D008	Y29	Esha28	Hubei, CHN
30	D073	Y30	Xuzhou514	Jiangsu, CHN
31	D071	Y31	Xuzhou142	Jiangsu, CHN	Early
32	D050	Y32	Simian2*	Jiangsu, CHN
33	L065	Y33	Xiaoxian133changrong	Anhui, CHN	Early
34	L109	Y34	Shaandaixi	Hebei, CHN
35	L007	Y35	Baoshandatao	Shanghai, CHN	Early
36	B065	Y36	Bao6716*	Hebei, CHN
37	D097	Y37	CCRI12*	Henan, CHN
38	L062	Y38	Wujiyizhihua	Hebei, CHN	Early
39	D016	Y39	Jimian12*	Hebei, CHN
40	D007	Y40	Emian12	Hubei, CHN
41	L015	Y41	Deltapine15×Yapengmian	Hubei, CHN	Early
42	D100	Y42	CCRI19*	Henan, CHN
43	D093	Y43	Zhong85271*	Henan, CHN
44	D031	Y44	Keyuan1	Beijing, CHN
45	D032	Y45	Keyuan4	Beijing, CHN
46	L103	Y46	Linqing201*	Shandong, CHN
47	L088	Y47	Wanzao686	Henan, CHN
48	L086	Y48	Wan231	Henan, CHN
49	D101	Y49	CCRI23	Henan, CHN
50	L045	Y50	Nandanbadidahua	Guangxi, CHN	Early
51	L079	Y51	208H-1	Pakistan
52	D052	Y52	Sumian1	Jiangsu, CHN
53	D026	Y53	Jinyuan1081	Shanxi, CHN
54	L005	Y54	Banong212	Xinjiang, CHN
55	L059	Y55	Tu71-113	Xinjiang, CHN
56	L010	Y56	Bu3363*	USA	Early
57	B070	Y57	ZhongzhiBD13*	Beijing, CHN
58	L040	Y58	Linqing2350	Shandong, CHN
59	L126	Y59	Huazhong106	Hubei, CHN
60	D096	Y60	CCRI10*	Henan, CHN
61	L021	Y61	Heishanmian1	Liaoning, CHN	Early
62	D022	Y62	Jinmian2	Liaoning, CHN	Early
63	L094	Y63	Liao113	Shandong, CHN	Early
64	F019	Y64	Chirpan996	Bulgaria
65	D036	Y65	Liaomian9	Liaoning, CHN
66	D098	Y66	CCRI16*	Henan, CHN
67	L072	Y67	Yuzhishi84-1	Henan, CHN
68	L093	Y68	Liao7334-7728	Liaoning, CHN
69	B015	Y69	Ji91-28	Hebei, CHN
70	D044	Y70	Shaan2754	Shaanxi, CHN
71	D045	Y71	Shaan2812	Shaanxi，CHN
72	D003	Y72	Damian20	Sichuan, CHN
73	B075	Y73	Jihekangyan	Hebei, CHN
74	L090	Y74	EQ872	Hubei, CHN
75	B081	Y75	Yuzao275	Henan, CHN
76	D082	Y76	Yunzao219	Shanxi, CHN
77	D079	Y77	Yun93kang354	Shanxi, CHN
78	D080	Y78	Yun94H-32	Shanxi, CHN
79	D035	Y79	Liaojinmian3	Liaoning, CHN	Modern
80	L032	Y80	Kuche96515	Xinjiang, CHN
81	L031	Y81	Kashi736	Xinjiang, CHN
82	L033	Y82	KucheT94-4*	Xinjiang, CHN
83	D012	Y83	Han241	Hebei, CHN	Modern
84	D076	Y84	Yumian19	Henan, CHN
85	L034	Y85	Kuitunxi353	Xinjiang, CHN
86	B073	Y86	Han284	Hebei, CHN	Modern
87	B034	Y87	Shuangjia321	Hebei, CHN	Modern
88	D063	Y88	Xinluzao10	Xinjiang, CHN	Modern
89	L036	Y89	Laoyangmian	Shaanxi, CHN	Early
90	L042	Y90	Lingbaomian	Henan, CHN	Early
91	L105	Y91	Zhengzhou-385	Henan, CHN	Early
92	L043	Y92	Luodiantiezi	Guizhou, CHN	Early
93	L053	Y93	Shalu1	Xinjiang, CHN	Early
94	D042	Y94	Qinli514*	Shaanxi，CHN
95	L125	Y95	YunK1505	Shanxi, CHN
96	L121	Y96	Ningmian18	Jiangsu, CHN	Early
97	L018	Y97	Guidu'anxianbaizi	Guangxi, CHN	Early
98	L019	Y98	Guiluochengdamian	Guangxi, CHN	Early
99	L016	Y99	Dianlijiangxianmiaohua	Yunnan, CHN
100	D069	Y100	Xinluzhong5	Xinjiang, CHN
101	B079	Y101	Sukang310	Jiangsu, CHN	Modern
102	D075	Y102	Yumian18	Henan, CHN
103	B013	Y103	Guoxinmian3	Hebei, CHN	Modern
104	B021	Y104	Jinmian38	Shanxi, CHN	Modern
105	B060	Y105	Zhongzhi86-6	Beijing, CHN	Modern
106	L023	Y106	Hongshi5	Jiangsu, CHN	Early
107	L028	Y107	Jianyang303	Sichuan, CHN	Early
108	L122	Y108	Nianmian9	Jiangsu, CHN	Early
109	D067	Y109	Xinluzao36	Xinjiang, CHN	Modern
110	L111	Y110	Bole34	Xinjiang, CHN
111	D046	Y111	Shaan4080	Shaanxi，CHN	Modern
112	D010	Y112	Ganmian12	Jiangxi, CHN	Modern
113	L089	Y113	Zhongyihong2	Beijing, CHN
114	D059	Y114	Suyuan04-3	Jiangsu, CHN
115	D057	Y115	Suyuan04-129	Jiangsu, CHN
116	L082	Y116	J02508*	Jiangsu, CHN
117	B049	Y117	ZhongR1052	Henan, CHN
118	B050	Y118	ZhongR2058	Henan, CHN
119	B025	Y119	Liao4853*	Liaoning, CHN	Early
120	L095	Y120	Lu890	Shandong, CHN	Modern
121	L102	Y121	Liao2277	Liaoning, CHN	Early
122	L115	Y122	Taiyuan4	Shanxi, CHN	Early
123	B055	Y123	CCRI49*	Henan, CHN	Modern
124	D013	Y124	Henan79	Henan, CHN
125	D027	Y125	Jiumian2	Gansu, CHN	Modern
126	B020	Y126	Jinmian36	Shanxi, CHN	Modern
127	D089	Y127	Zhong2201*	Henan, CHN	Modern
128	D064	Y128	Xinluzao21	Xinjiang, CHN	Modern
129	D065	Y129	Xinluzao28	Xinjiang, CHN	Modern
130	D023	Y130	Jin7	Shanxi, CHN
131	D068	Y131	Xinluzhong34	Xinjiang, CHN	Modern
132	L071	Y132	Yishuhong	Hebei, CHN	Early
133	L081	Y133	73-782	Hubei, CHN	Early
134	L030	Y134	Jinzhoutuihuamian	Hubei, CHN	Early
135	D048	Y135	Shaan689	Shaanxi, CHN	Early
136	L112	Y136	Heda65-125	Hebei, CHN
137	D049	Y137	Shaan954	Shaanxi，CHN	Early
138	L052	Y138	Rendong67-86	Sichuan, CHN	Early
139	D021	Y139	Jiangsumian1	Jiangsu, CHN	Early
140	L054	Y140	Shaansanyuan78-782	Shaanxi，CHN	Early
141	L050	Y141	Pingtanglaoyanghua	Guizhou, CHN	Early
142	L003	Y142	73-184	Shandong, CHN	Early
143	L009	Y143	Beijing432	Beijing, CHN
144	L008	Y144	Beichugongshemian	Hebei, CHN	Early
145	B076	Y145	Kang5	Henan, CHN
146	L067	Y146	XingtaiW-2	Hebei, CHN
147	D011	Y147	Ganzao032	Jiangxi, CHN
148	D091	Y148	Zhong5765	Henan, CHN
149	D092	Y149	Zhong6331	Henan, CHN
150	D020	Y150	Jinong355	Hebei, CHN
151	B007	Y151	Chuan169-6	Sichuan, CHN
152	D006	Y152	E82-6078	Hubei, CHN
153	D029	Y153	Junmian1	Xinjiang, CHN	Early
154	L055	Y154	Shanghai368	Shanghai, CHN	Early
155	B008	Y155	Dai4554	Hubei, CHN	Early
156	L024	Y156	Hunanmayangyangmianhua	Hunan, CHN	Early
157	L006	Y157	Bamanaliangdamian	Guangxi, CHN
158	L117	Y158	Chuan206	Sichuan, CHN
159	L046	Y159	Nandanlihudamian	Guangxi, CHN
160	D061	Y160	Suyuan7252	Jiangsu, CHN
161	L113	Y161	Huazhongyuan91-230	Hubei, CHN
162	B071	Y162	E901	Hubei, CHN	Modern
163	L098	Y163	Sanhu84-1	Hubei, CHN
164	L118	Y164	Chuan3593	Sichuan, CHN
165	B011	Y165	Emian19	Hubei, CHN
166	L119	Y166	E4396	Hubei, CHN
167	L092	Y167	Liao7003	Liaoning, CHN
168	L029	Y168	Jin417	Liaoning, CHN	Early
169	L048	Y169	Nantong87-598	Jiangsu, CHN
170	L060	Y170	Tu83-161*	Xinjiang, CHN
171	D094	Y171	ZhonghuzhiPI3910a	Shanghai, CHN
172	B012	Y172	Emian21	Hubei, CHN	Modern
173	L066	Y173	Xiao2168	Hubei, CHN
174	B051	Y174	CCRI30	Henan, CHN	Modern
175	F037	Y175	JCG82	Jiangsu, CHN
176	L114	Y176	Shihezi913	Xinjiang, CHN
177	D086	Y177	Zhong203016	Henan, CHN
178	B042	Y178	Xinyan96-48	Henan, CHN	Modern
179	D030	Y179	Keyi7	Xinjiang, CHN
180	D070	Y180	Xinluzhong8	Xinjiang, CHN
181	L022	Y181	Hongjijiaoyebairong	Xinjiang, CHN
182	B033	Y182	Shiyuan345	Hebei, CHN	Modern
183	L083	Y183	Bamian1	Sichuan, CHN	Early
184	D004	Y184	Dongting1	Hunan, CHN	Early
185	F007	Y185	VI3221	Jiangsu, CHN
186	L039	Y186	Liaoyanglvrongmian	Liaoning, CHN
187	B078	Y187	Siyang630	Jiangsu, CHN	Early
188	L080	Y188	70xuanxi733	Henan, CHN	Early
189	B024	Y189	Jing55173	Hubei, CHN	Modern
190	L104	Y190	Luyuan343	Shandong, CHN
191	D058	Y191	Suyuan04-162*	Jiangsu, CHN
192	B056	Y192	CCRI50*	Henan, CHN	Modern
193	D066	Y193	Xinluzao31	Xinjiang, CHN	Modern
194	D104	Y194	Zhongyuan0114	Henan, CHN
195	D095	Y195	ZhonghuzhiPI9321	Shanghai, CHN
196	L020	Y196	Henandalingdasimian	Henan, CHN	Early
197	L026	Y197	Huixianyiwohou	Henan, CHN	Early
198	L013	Y198	Dataomian*	Hubei, CHN	Early
199	L124	Y199	Yun1812	Shanxi, CHN
200	B045	Y200	Xuzhou6	Jiangsu, CHN
201	F082	Y201	Deltapine-duanguozhi	USA
202	B039	Y202	Xinluzao7	Xinjiang, CHN
203	L070	Y203	Yibabian	Henan, CHN	Early
204	D039	Y204	Lumian2	Shandong, CHN
205	D099	Y205	CCRI17*	Henan, CHN
206	B026	Y206	Lu1138	Shandong, CHN	Modern
207	D105	Y207	Zhongzhi86-1*	Beijing, CHN
208	B010	Y208	Ekangmian8	Hubei, CHN	Modern
209	D047	Y209	Shaan416	Shaanxi，CHN	Early
210	D040	Y210	Lumian6	Shandong, CHN
211	B066	Y211	CCRI35*	Henan, CHN	Modern
212	B041	Y212	Xinmian33B*	USA
213	B083	Y213	Simian3	Jiangsu, CHN
214	B043	Y214	Sumian9108*	Anhui, CHN
215	B053	Y215	CCRI41*	Henan, CHN	Modern
216	B077	Y216	Si168*	Jiangsu, CHN
217	L041	Y217	Linqing2352	Shandong, CHN	Early
218	L074	Y218	Chad3*	Chad
219	D087	Y219	Zhong206	Henan, CHN
220	L049	Y220	Nongguang1	Liaoning, CHN
221	F102	Y221	Tukumanludimian	The Soviet Union
222	D028	Y222	Jiumian8	Gansu, CHN	Modern
223	B022	Y223	Jinmian46	Shanxi, CHN	Modern
224	F014	Y224	BJA592	Uganda
225	F101	Y225	Sulianmian78	The Soviet Union
226	F046	Y226	MAR-7A-3	USA
227	F089	Y227	Express	USA
228	F039	Y228	King	USA
229	F092	Y229	B-35	USA
230	F068	Y230	C1835	The Soviet Union
231	B064	Y231	Bao2367	Bulgaria
232	D062	Y232	Wufen1	Zhejiang, CHN
233	B031	Y233	Nongdamian8	Hebei, CHN	Modern
234	B023	Y234	Jinmian49	Shanxi, CHN	Modern
235	F086	Y235	E-40	Sudan
236	F032	Y236	GP203	USA
237	F099	Y237	Sulianmian156	The Soviet Union
238	F083	Y238	Dezhou973	USA
239	F073	Y239	AusV2/757	Australia
240	F028	Y240	F281	France
241	B029	Y241	Luxu1	Henan, CHN
242	B057	Y242	CCRI60	Henan, CHN	Modern
243	F047	Y243	Miscot7803-52*	USA
244	B016	Y244	Jifeng908	Hebei, CHN	Modern
245	B028	Y245	Lumianyan28	Shandong, CHN	Modern
246	F031	Y246	GP135	USA
247	B082	Y247	E0908	Hubei, CHN	Modern
248	F070	Y248	Arkansas971	USA
249	B063	Y249	Zongxu1	Henan, CHN
250	B019	Y250	Jinmian34	Shanxi, CHN	Modern
251	F081	Y251	Deltapine16	USA	Early
252	F072	Y252	AusSiV2	Australia
253	F022	Y253	Delcot277-5	USA
254	B062	Y254	Zong2-63	Henan, CHN
255	F094	Y255	C6524	The Soviet Union
256	F035	Y256	GZNn	USA
257	B037	Y257	Xiangmian13	Hunan, CHN
258	F071	Y258	Acala1517-70	USA
259	F008	Y259	AC321	Pakistan
260	F065	Y260	V1	USA
261	F015	Y261	BP52	Uganda
262	F078	Y262	Chaojijiaodezimian	USA	Early
263	B038	Y263	Xiangmian18	Hunan, CHN	Modern
264	F052	Y264	PD2165	USA
265	B032	Y265	Shikang39	Hebei, CHN	Modern
266	L064	Y266	XixuH10	Henan, CHN
267	B046	Y267	Yinmian1	Beijing, CHN	Modern
268	D055	Y268	Suyou6036	Jiangsu, CHN
269	L025	Y269	Huabanye	Henan, CHN
270	B030	Y270	Nongdamian7	Hebei, CHN	Modern
271	L110	Y271	Bole07-11	Xinjiang, CHN
272	B058	Y272	CCRI81	Henan, CHN	Modern
273	F024	Y273	DES926*	USA
274	F053	Y274	PD3246	USA
275	F050	Y275	N74-250*	Australia
276	F045	Y276	M-8124-1159*	USA
277	F104	Y277	ZhongRI015	Henan, CHN
278	F054	Y278	PD6186	USA
279	F090	Y279	M28114-313	USA
280	F004	Y280	93Guowaiyin-14	Pakistan
281	F036	Y281	HF5RUP	USA
282	F069	Y282	С3210	The Soviet Union
283	F088	Y283	Colombia	USA
284	F084	Y284	Delfos2404	USA	Early
285	F056	Y285	Pilose-3	Pakistan
286	F057	Y286	Qik*	USA
287	D037	Y287	Liaowu1201	Liaoning, CHN
288	F018	Y288	CF-43/2	Turkey
289	F076	Y289	Buhala6	Uzbekistan
290	F077	Y290	Chaojijiao	Jiangsu, CHN	Early
291	F044	Y291	M-8114-0224	USA
292	F067	Y292	Z37less	USA
293	F013	Y293	Babshaw1	USA
294	B035	Y294	SuBR6202Bt	Jiangsu, CHN
295	F055	Y295	PD97072	USA
296	F002	Y296	149Х	The Soviet Union
297	F023	Y297	Delfos9169A	USA
298	F025	Y298	Desmotada	Spain
299	L120	Y299	Jinnongdayuan3-1	Shanxi, CHN
300	F100	Y300	Sulianmian35	The Soviet Union
301	F005	Y301	93guowaiyin-17	Pakistan
302	F091	Y302	M87-2	USA
303	F062	Y303	St213RNR	USA
304	L051	Y304	Qunkemian	Jiangsu, CHN	Early
305	F040	Y305	L-5F45	USA
306	F048	Y306	MSCO-8	USA
307	L004	Y307	Anjiyan-60	The Soviet Union
308	F026	Y308	DP90	USA
309	F093	Y309	misikete8711ne	USA
310	F027	Y310	EmpireStrN2-4	USA
311	F066	Y311	V83-013	USA
312	F017	Y312	Cestam86-1	Mexico
313	F051	Y313	PD0113	USA
314	F097	Y314	Sulianmian118	The Soviet Union
315	B061	Y315	Zhongzhimian2	Beijing, CHN	Modern
316	F060	Y316	Rowden	USA
317	F087	Y317	Feiergan175	The Soviet Union
318	F006	Y318	93guowaiyin-4	Pakistan
319	F074	Y319	Baxi006	Brazil
320	D102	Y320	Zhongwu372	Henan, CHN
321	F020	Y321	Cook1627	USA
322	F034	Y322	Greenlint	Pakistan
323	B040	Y323	Xinluzhong35	Xinjiang, CHN	Modern
324	L097	Y324	Nonglin1	Japan
325	L096	Y325	Ning523	Nanjing, CHN
326	F043	Y326	Local Cotton-1	Russia
327	F098	Y327	Sulianmian12	The Soviet Union
328	L038	Y328	Liaoyangduomaomian	Liaoning, CHN	Early
329	L084	Y329	Caike510	USA
330	L027	Y330	Jijiaohongyemian	Sichuan, CHN	Early
331	D034	Y331	Li771-436	Hunan, CHN	Early
332	F003	Y332	41B006	The Soviet Union
333	F085	Y333	DengenHS120	USA
334	F096	Y334	Sulian8909	The Soviet Union
335	B006	Y335	Baimian1	Henan, CHN	Modern
336	F064	Y336	TYJ-98-35	The Soviet Union
337	F033	Y337	GP81	USA
338	F080	Y338	Deltapine15*	USA	Early
339	F041	Y339	Lambright GL-N	USA
340	F001	Y340	108F*	The Soviet Union
341	F075	Y341	Bomian3	Jiangxi, CHN	Early
342	F095	Y342	Stoneville453	USA
343	F030	Y343	gL2gl3	USA
344	L076	Y344	Ziheludimian	Hebei, CHN	Early
345	F029	Y345	FH682	Pakistan
346	F049	Y346	N73DeltapineNGF*	Australia
347	F042	Y347	Local cotton-2	Russia
348	D088	Y348	Zhong21371	Henan, CHN
349	B014	Y349	Ji169	Hebei, CHN	Modern
350	F009	Y350	Ari1327	Henan, CHN
351	F012	Y351	Ari971	USA
352	B002	Y352	A41772Bt	Henan, CHN
353	B005	Y353	SGK9708	Henan, CHN	Modern
354	L085	Y354	Dalingmian69*	Hunan, CHN	Early
355	L037	Y355	Liaoyangduomao	Liaoning, CHN	Early
356	B067	Y356	Zhong Arc73	Henan, CHN
357	F058	Y357	R01sandu85	Henan, CHN
358	F061	Y358	SA1064B1	USA
359	F038	Y359	K8J508	Henan, CHN
360	B068	Y360	ZhongR773-310	Henan, CHN
361	B069	Y361	ZhongR773-314	Henan, CHN
362	D083	Y362	Zhong1138E24	Henan, CHN
363	F059	Y363	R8166S91	Henan, CHN
364	B054	Y364	CCRI43	Henan, CHN	Modern
365	D056	Y365	Suyou6108	Jiangsu, CHN
366	L061	Y366	Wangjiangchangrongmian*	Anhui, CHN
367	L101	Y367	Yuan247-31	Henan, CHN
368	F010	Y368	Ari3696	Henan, CHN
369	D054	Y369	Suyou6003	Jiangsu, CHN
370	D043	Y370	Qinyuan93089	Shaanxi，CHN	Modern
371	B003	Y371	A971Bt	Henan, CHN
372	L107	Y372	RTbaixu*	USA
373	D060	Y373	Suyuan7235*	Jiangsu, CHN
374	L063	Y374	Wusanchangrong	Shanghai, CHN	Early
375	L106	Y375	RTN78	Henan, CHN
376	F011	Y376	Ari3697	Henan, CHN
377	D084	Y377	Zhong1421	Henan, CHN
378	B001	Y378	4133Bt	Henan, CHN
379	D085	Y379	Zhong1441	Henan, CHN
380	F105	Y380	Zong1-61	Henan, CHN
381	L116	Y381	Zong128	Henan, CHN
382	B059	Y382	CCRI82	Henan, CHN	Modern
383	L077	Y383	ZhongS9B11	Henan, CHN
384	L078	Y384	ZhongS9B12	Henan, CHN
385	B017	Y385	Jimian668	Hebei, CHN	Modern
386	D033	Y386	Xinluzao3	Xinjiang, CHN
387	L035	Y387	LanghuangF10(bai xu)	Henan, CHN
388	D051	Y388	Sumian12	Jiangsu, CHN
389	F103	Y389	Uganda3	Uganda
390	L011	Y390	Changkangmian*	Jiangsu, CHN
391	D001	Y391	86-1(72-100)*	Beijing, CHN
392	D103	Y392	Zhongwu378	Henan, CHN
393	B044	Y393	Xuzhou553	Jiangsu, CHN
394	L091	Y394	Eguangmian	USA	Early
395	D015	Y395	Jimian11*	Hebei, CHN
396	F063	Y396	TM-1	USA
397	L058	Y397	Shuangtaomian	Hebei, CHN	Early
398	L068	Y398	YahuangLi	Henan, CHN
399	D074	Y399	Yumian1	Chongqing, CHN	Modern
400	L108	Y400	LanghuangF10(zong xu)*	Henan, CHN
401	D018	Y401	Jimian 20	Hebei, CHN	Modern
402	B004	Y402	J02-247*	Jiangsu, CHN
403	F021	Y403	CZA(70)33	Australia
404	B074	Y404	Handan333*	Hebei, CHN	Modern
405	B018	Y405	Jinmian33	Shanxi, CHN	Modern
406	B052	Y406	CCRI36	Henan, CHN	Modern
407	D078	Y407	Yumian8	Henan, CHN
408	B080	Y408	Yumian21	Henan, CHN	Modern
409	D024	Y409	Jinmian20	Shanxi, CHN
410	D009	Y410	Ganmian11	Jiangxi, CHN	Modern
411	B036	Y411	Sumian22	Jiangsu, CHN	Modern
412	D053	Y412	Sumian9	Jiangsu, CHN
413	B047	Y413	Yinshan6	Henan, CHN	Modern
414	B027	Y414	Luyanmian16	Shandong, CHN	Modern
415	D025	Y415	Jinmian25	Shanxi, CHN
416	B009	Y416	Ekangmian10	Hubei, CHN	Modern
417	B048	Y417	Zhong078	Henan, CHN	Modern
418	D017	Y418	Jimian17	Hebei, CHN
419	B072	Y419	Emian20	Hubei, CHN
