# Supplementary material for: Combining UAV multisensor field phenotyping and genome-wide association studies to reveal the genetic basis of plant height in cotton (Gossypium hirsutum)
Source: Plant Phenomics. 2025 Mar 5;7(1):100026. doi: 10.1016/j.plaphe.2025.100026 (PMC12710045; doi:10.1016/j.plaphe.2025.100026)
Supplement: Multimedia component 2 [file mmc2.xlsx]

## Sheet: Sheet1
Table S2. Summary of qRT-PCR primers used in this study.
Gene ID	Primers_ID	Forward primer	Reverse Primer	Notes
Ghicr24_D11G117900	GhPH_UAV1	CGTCTCAGGACTTCCTAGCATCT	TGACCAAGCCGAATGGCATT	qRT-PCR primer for gene expression
