# Supplementary material for: Combining UAV multisensor field phenotyping and genome-wide association studies to reveal the genetic basis of plant height in cotton (Gossypium hirsutum)
Source: Plant Phenomics. 2025 Mar 5;7(1):100026. doi: 10.1016/j.plaphe.2025.100026 (PMC12710045; doi:10.1016/j.plaphe.2025.100026)
Supplement: Multimedia component 3 [file mmc3.xlsx]

## Sheet: Sheet1
Table S3. PH values of 419 cotton cultivars extracted from RGB and LiDAR data
Sample_ID	Time1_RGB	Time2_RGB	Time3_RGB	Time4_RGB	Time5_RGB	Time1_LiDAR	Time2_LiDAR	Time3_LiDAR	Time4_LiDAR	Time5_LiDAR
Y1	0.447715	0.460547	0.75835	0.887139	0.969258	0.16391	0.224481	0.375009	0.531675	0.60196
Y2	0.450586	0.535107	0.771855	0.977871	1.07115	0.192512	0.281711	0.460483	0.639354	0.723748
Y3	0.466406	0.541934	0.701836	0.922764	0.958535	0.202137	0.288682	0.410764	0.518826	0.627466
Y4	0.418564	0.492568	0.705879	0.889629	0.972393	0.192957	0.280042	0.434729	0.549107	0.59886
Y5	0.473115	0.528281	0.798838	0.952676	1.18711	0.195372	0.265923	0.431132	0.562966	0.64786
Y6	0.459961	0.503965	0.691025	0.831826	1.13455	0.204204	0.275023	0.434563	0.522762	0.612585
Y7	0.51416	0.592939	0.864023	1.03146	1.14592	0.237195	0.326137	0.500736	0.639812	0.70994
Y8	0.43374	0.52251	0.738867	0.90208	1.01912	0.201052	0.293007	0.486575	0.603466	0.686998
Y9	0.39041	0.437871	0.62833	0.806602	0.907441	0.161016	0.238088	0.396523	0.526749	0.601017
Y10	0.473262	0.512813	0.751984	0.911836	0.992871	0.181342	0.259731	0.434745	0.577166	0.682669
Y11	0.557344	0.606475	0.886611	1.10068	1.23759	0.197751	0.314307	0.501404	0.664542	0.775774
Y12	0.448184	0.527109	0.824766	1.01575	1.13848	0.18526	0.279627	0.448703	0.59077	0.67291
Y13	0.427441	0.469102	0.64626	0.746982	0.893584	0.153773	0.239886	0.361091	0.464239	0.545205
Y14	0.465469	0.525029	0.738896	0.884297	0.97248	0.196775	0.28604	0.413406	0.531424	0.616474
Y15	0.49749	0.557227	0.793447	0.999756	1.12816	0.212478	0.30748	0.451684	0.583233	0.692034
Y16	0.511494	0.560039	0.815244	0.966152	1.282	0.219375	0.31343	0.465301	0.594715	0.700804
Y17	0.496875	0.547969	0.818086	0.907061	1.04057	0.200292	0.287068	0.437295	0.568105	0.651325
Y18	0.410273	0.482988	0.631582	0.826816	0.980859	0.166886	0.248051	0.374986	0.504789	0.599624
Y19	0.506016	0.560947	0.724307	0.883535	1.02372	0.17988	0.289244	0.413413	0.585095	0.674162
Y20	0.442002	0.535693	0.772178	0.911982	1.03395	0.168744	0.271091	0.402991	0.571965	0.664648
Y21	0.45624	0.526934	0.73377	0.986074	1.08328	0.174488	0.261825	0.445309	0.570839	0.660156
Y22	0.470156	0.551895	0.823711	1.01566	1.2058	0.185119	0.289373	0.482322	0.619229	0.737745
Y23	0.454687	0.500713	0.721934	0.887021	1.04241	0.165527	0.250956	0.378769	0.532347	0.644843
Y24	0.434268	0.496523	0.689736	0.862354	1.07678	0.186475	0.267067	0.415985	0.566038	0.664466
Y25	0.521191	0.55793	0.69457	0.796143	0.911572	0.197773	0.265502	0.400731	0.528115	0.627291
Y26	0.519961	0.551309	0.746924	0.85998	0.968877	0.182922	0.275828	0.443082	0.551477	0.613622
Y27	0.51123	0.556934	0.72123	0.863437	0.981943	0.201033	0.281484	0.415985	0.561553	0.664944
Y28	0.492627	0.558896	0.718623	0.907471	1.03143	0.187172	0.278311	0.442327	0.604767	0.708053
Y29	0.404443	0.51375	0.655986	0.857021	0.99958	0.158419	0.239909	0.396961	0.538603	0.621783
Y30	0.53209	0.528691	0.760605	1.00638	1.07906	0.182803	0.283309	0.458628	0.610624	0.719113
Y31	0.457852	0.502031	0.681299	0.939082	1.01399	0.164983	0.24544	0.412227	0.544074	0.654908
Y32	0.494561	0.569473	0.814307	0.96624	1.10476	0.215396	0.327351	0.497613	0.630984	0.731207
Y33	0.447656	0.491631	0.682705	0.793887	0.925664	0.156931	0.223434	0.353918	0.480144	0.555741
Y34	0.472529	0.512754	0.759404	0.923965	1.00682	0.197846	0.276927	0.435207	0.582382	0.664315
Y35	0.468369	0.524004	0.664248	0.831211	0.948193	0.190831	0.269685	0.420115	0.531008	0.603411
Y36	0.459258	0.525615	0.754863	0.909287	1.00547	0.1854	0.269408	0.456387	0.558573	0.61994
Y37	0.518379	0.581074	0.823711	0.945762	1.08437	0.228442	0.311129	0.505196	0.632491	0.709146
Y38	0.407227	0.484072	0.696035	0.821426	0.889951	0.175586	0.254114	0.437324	0.551011	0.606153
Y39	0.478506	0.555908	0.788701	0.913213	0.993721	0.176865	0.267762	0.437366	0.57034	0.657931
Y40	0.54668	0.623086	0.838799	1.04288	1.16956	0.201124	0.304533	0.467206	0.631225	0.73061
Y41	0.442324	0.55459	0.828369	0.997676	1.31238	0.171687	0.249433	0.41043	0.557639	0.661234
Y42	0.492568	0.59165	0.830801	0.946436	1.11325	0.189077	0.279415	0.463912	0.581108	0.630634
Y43	0.512695	0.540205	0.752607	0.847236	0.991846	0.20707	0.28111	0.434452	0.540852	0.613961
Y44	0.475283	0.524473	0.783193	0.908643	0.990996	0.204793	0.287096	0.457622	0.586392	0.578184
Y45	0.498164	0.53874	0.795645	0.989268	1.06093	0.215168	0.293818	0.479745	0.61026	0.702583
Y46	0.455186	0.516885	0.712002	0.850488	0.944062	0.205563	0.292044	0.457223	0.574548	0.664474
Y47	0.560859	0.633955	0.815332	0.982061	1.00617	0.237324	0.328458	0.519608	0.63663	0.718732
Y48	0.410713	0.458525	0.628418	0.773291	0.887227	0.173111	0.252086	0.407945	0.518336	0.606961
Y49	0.450791	0.460635	0.649014	0.798604	0.915205	0.162823	0.243224	0.393656	0.523848	0.602681
Y50	0.457119	0.535752	0.758672	0.856934	0.903809	0.188314	0.273986	0.434518	0.5436	0.617452
Y51	0.484717	0.521045	0.781758	0.983291	1.07171	0.192287	0.261307	0.40615	0.537823	0.620107
Y52	0.539795	0.571582	0.792187	0.895723	1.03547	0.216537	0.292781	0.456555	0.576733	0.659015
Y53	0.508711	0.582686	0.788115	0.920156	1.03603	0.196529	0.284524	0.452778	0.594332	0.688701
Y54	0.441357	0.490781	0.744463	0.919248	1.01672	0.194975	0.285211	0.454565	0.606293	0.660266
Y55	0.552041	0.586377	0.785361	0.924844	1.0241	0.236631	0.328924	0.487818	0.611944	0.689181
Y56	0.433945	0.490693	0.624346	0.77376	0.879258	0.184724	0.252551	0.396054	0.523006	0.623251
Y57	0.549961	0.6046	0.824941	0.936416	1.00345	0.204255	0.284614	0.462594	0.578846	0.641402
Y58	0.446924	0.488467	0.710215	0.825557	0.939053	0.184709	0.27687	0.429123	0.536566	0.62852
Y59	0.500566	0.568096	0.779121	0.911426	1.06058	0.187602	0.28535	0.442831	0.582403	0.695103
Y60	0.468398	0.539854	0.751201	0.86833	0.91541	0.18762	0.288839	0.448887	0.566993	0.645523
Y61	0.515361	0.581631	0.847852	1.00151	1.19616	0.215417	0.310145	0.498576	0.616785	0.724098
Y62	0.481875	0.522363	0.750879	0.953701	1.04309	0.211485	0.292534	0.455408	0.574682	0.660012
Y63	0.493506	0.534375	0.751846	0.857578	0.950771	0.207058	0.27851	0.428004	0.528851	0.580588
Y64	0.523096	0.555293	0.742031	0.948369	0.988945	0.220953	0.30065	0.449555	0.562933	0.639008
Y65	0.49333	0.503467	0.67084	0.804404	0.901729	0.217311	0.280829	0.413332	0.525992	0.592491
Y66	0.516035	0.565283	0.750381	0.878525	0.968848	0.202714	0.271239	0.409334	0.505937	0.572381
Y67	0.519844	0.544453	0.737168	0.856113	0.983848	0.223793	0.287868	0.413314	0.508864	0.56032
Y68	0.466729	0.526377	0.694395	0.825645	0.968115	0.196493	0.27325	0.401569	0.505475	0.583771
Y69	0.49957	0.578584	0.745195	0.892529	1.03128	0.214157	0.306394	0.470723	0.589439	0.650757
Y70	0.509619	0.562412	0.807305	0.993545	1.04643	0.245669	0.328815	0.501271	0.584456	0.616442
Y71	0.565371	0.684756	1.06682	1.19971	1.26149	0.248879	0.366181	0.603263	0.777125	0.795266
Y72	0.453545	0.508389	0.80959	0.921006	1.11363	0.190875	0.278718	0.446128	0.563907	0.664207
Y73	0.501445	0.532266	0.867598	0.988828	1.01353	0.196893	0.28234	0.441884	0.603971	0.714335
Y74	0.510176	0.564199	0.86332	1.00354	1.07115	0.211168	0.308361	0.477743	0.628597	0.720304
Y75	0.498428	0.606328	0.798457	0.977812	1.1083	0.212405	0.303113	0.473525	0.602954	0.678763
Y76	0.506865	0.627949	0.847383	1.03515	1.07165	0.219949	0.309578	0.505287	0.623763	0.723666
Y77	0.573486	0.638848	0.875947	1.0437	1.11756	0.268944	0.371035	0.555339	0.705401	0.787649
Y78	0.457412	0.516445	0.766289	0.908379	1.01974	0.21109	0.289117	0.455684	0.583583	0.686421
Y79	0.492539	0.521016	0.697705	0.838564	0.986045	0.194699	0.261748	0.414974	0.553094	0.629839
Y80	0.496992	0.569971	0.799512	0.933135	0.951006	0.206149	0.29318	0.472917	0.638425	0.714336
Y81	0.514336	0.589365	0.898506	1.03028	1.09189	0.215093	0.301211	0.475137	0.634975	0.741431
Y82	0.591094	0.638613	0.935801	1.08551	1.00939	0.277831	0.378876	0.587794	0.768587	0.854628
Y83	0.478125	0.545332	0.793564	0.912334	1.01288	0.199899	0.287762	0.456148	0.59258	0.647579
Y84	0.463301	0.512227	0.766289	0.911982	1.01842	0.206941	0.293692	0.45113	0.575858	0.626731
Y85	0.511729	0.557051	0.841699	0.971279	1.04314	0.221827	0.299648	0.485014	0.588856	0.703227
Y86	0.522744	0.592939	0.790488	0.913008	1.00386	0.231114	0.310394	0.498522	0.609495	0.696327
Y87	0.489023	0.545244	0.813574	0.906328	0.986191	0.224468	0.308145	0.508618	0.630179	0.695289
Y88	0.433477	0.474785	0.615	0.777891	0.862559	0.176018	0.25621	0.397245	0.501592	0.578637
Y89	0.470947	0.501621	0.664424	0.827842	0.93917	0.205923	0.27542	0.421848	0.555238	0.638781
Y90	0.512549	0.585586	0.84249	1.02964	1.14967	0.210091	0.303834	0.481105	0.604282	0.649296
Y91	0.532793	0.646611	0.956807	1.23056	1.19725	0.217964	0.310634	0.500998	0.629373	0.707403
Y92	0.470244	0.542373	0.860449	1.00151	1.0655	0.203703	0.283868	0.494424	0.648102	0.651016
Y93	0.511699	0.577646	0.810996	0.99457	1.04769	0.210188	0.310648	0.504228	0.656492	0.728386
Y94	0.517793	0.558721	0.824092	0.951299	1.05038	0.214688	0.311309	0.512137	0.650224	0.72666
Y95	0.522246	0.577178	0.976084	0.888193	0.954111	0.215274	0.305053	0.503808	0.630628	0.65021
Y96	0.411943	0.504814	0.665156	0.756064	1.01379	0.166342	0.249571	0.419964	0.53217	0.509157
Y97	0.504873	0.573252	0.802793	0.927539	1.04121	0.225496	0.317958	0.516868	0.627381	0.679386
Y98	0.396387	0.468926	0.661348	0.832383	0.90709	0.169019	0.268964	0.453187	0.560091	0.637646
Y99	0.441299	0.506602	0.712148	0.932988	1.05574	0.181368	0.272167	0.451899	0.599347	0.687049
Y100	0.454482	0.538359	0.751758	0.908789	0.996738	0.181828	0.2739	0.43846	0.561475	0.630004
Y101	0.469863	0.528311	0.786328	1.05592	1.06509	0.173846	0.257611	0.437498	0.556378	0.629956
Y102	0.486416	0.5354	0.772676	0.950127	1.02079	0.197576	0.283681	0.457986	0.592463	0.688476
Y103	0.533145	0.556318	0.867451	1.03386	1.1335	0.209517	0.306744	0.511823	0.660052	0.790259
Y104	0.505693	0.535049	0.772646	0.911689	1.05319	0.212201	0.304913	0.483558	0.611461	0.680086
Y105	0.470742	0.530244	0.736172	0.929502	0.971953	0.201905	0.286032	0.459919	0.587844	0.659261
Y106	0.495088	0.570762	0.728877	0.825645	0.941631	0.214065	0.307077	0.495773	0.597252	0.598173
Y107	0.472266	0.519551	0.726328	0.859102	0.971602	0.204584	0.29359	0.459638	0.569588	0.647559
Y108	0.392578	0.451201	0.64251	0.825439	0.959854	0.171178	0.234957	0.392313	0.518641	0.638703
Y109	0.491865	0.548057	0.773994	0.92042	1.03811	0.218149	0.312615	0.485671	0.645936	0.751011
Y110	0.509033	0.568887	0.798398	0.915732	0.977754	0.222687	0.326025	0.494186	0.636586	0.722072
Y111	0.473848	0.524883	0.84709	1.01604	1.06828	0.184726	0.290462	0.513508	0.663419	0.719898
Y112	0.524004	0.595752	0.826816	0.961699	1.12825	0.215417	0.317342	0.493132	0.620183	0.657842
Y113	0.515859	0.57334	0.794561	0.961992	1.07115	0.207499	0.308984	0.487014	0.629644	0.705599
Y114	0.488613	0.582803	0.763564	0.918223	1.00708	0.208112	0.309111	0.454424	0.576504	0.663022
Y115	0.513896	0.524209	0.746133	0.882393	0.945117	0.210404	0.291582	0.44028	0.538568	0.622584
Y116	0.550635	0.632314	0.855967	0.987627	1.10048	0.235871	0.344913	0.541049	0.637581	0.727878
Y117	0.47543	0.520811	0.741182	0.905566	0.952295	0.194665	0.271895	0.444554	0.573375	0.65543
Y118	0.427969	0.480439	0.694277	0.85459	0.979043	0.176425	0.258275	0.443394	0.581564	0.664901
Y119	0.493975	0.516123	0.698701	0.862822	0.944502	0.200725	0.297005	0.463133	0.595373	0.675406
Y120	0.561445	0.653203	0.855381	1.02161	1.12778	0.23642	0.339975	0.507062	0.668517	0.755266
Y121	0.462012	0.532178	0.8221	1.12901	1.01531	0.18049	0.275563	0.469898	0.600774	0.633345
Y122	0.532236	0.577998	0.811494	1.00597	1.0321	0.211769	0.303087	0.447668	0.565795	0.646537
Y123	0.498428	0.543135	0.812695	0.983496	1.06834	0.206787	0.297285	0.495835	0.650343	0.718959
Y124	0.502822	0.528594	0.773027	0.905068	1.03526	0.212829	0.297226	0.462773	0.600792	0.70116
Y125	0.502822	0.558398	0.783838	0.917461	1.03383	0.207241	0.294199	0.461513	0.59074	0.687782
Y126	0.510645	0.576914	0.811787	0.944297	1.05967	0.248234	0.350854	0.55476	0.671102	0.762474
Y127	0.467666	0.519697	0.908057	0.860273	0.939932	0.203382	0.276964	0.451621	0.555969	0.627461
Y128	0.484365	0.600645	0.82251	0.974854	1.1107	0.20214	0.297558	0.490482	0.631086	0.725866
Y129	0.535664	0.583652	0.730898	0.870059	0.95792	0.245613	0.339173	0.492303	0.619297	0.705197
Y130	0.453955	0.508857	0.718271	0.887725	0.967207	0.202948	0.27876	0.423837	0.570663	0.640619
Y131	0.491104	0.569209	0.905977	1.12491	1.20015	0.206489	0.308869	0.564717	0.718196	0.667001
Y132	0.481992	0.527871	0.884707	0.954873	1.06538	0.205034	0.287021	0.495033	0.623508	0.687933
Y133	0.528428	0.552246	0.761484	0.851777	0.9525	0.205652	0.287127	0.447972	0.554066	0.612105
Y134	0.501211	0.539678	0.769043	0.955283	1.06957	0.210299	0.296376	0.442869	0.576468	0.668511
Y135	0.512959	0.553301	0.784775	0.91541	1.04933	0.232011	0.324131	0.50481	0.626841	0.721577
Y136	0.508447	0.590098	0.811992	0.942246	1.02844	0.223731	0.322358	0.511625	0.619263	0.702469
Y137	0.40043	0.461719	0.669551	0.797607	0.895225	0.171022	0.257691	0.439136	0.553533	0.62371
Y138	0.445195	0.48999	0.707256	0.854443	0.952881	0.173564	0.268373	0.450171	0.557517	0.627674
Y139	0.495586	0.561152	0.804697	0.929355	0.998613	0.21013	0.296507	0.476212	0.6106	0.652292
Y140	0.509385	0.524355	0.772002	0.89625	1.00635	0.185946	0.261419	0.425839	0.554944	0.599866
Y141	0.456533	0.537568	0.755889	0.922178	1.08354	0.178715	0.254202	0.439305	0.578115	0.662326
Y142	0.498867	0.53543	0.809824	0.94248	1.02305	0.207795	0.295424	0.504765	0.627546	0.684612
Y143	0.516094	0.575098	0.711768	0.897656	0.98915	0.185157	0.260199	0.411557	0.540236	0.639345
Y144	0.461162	0.598477	0.827402	0.99249	1.13971	0.190372	0.259965	0.43236	0.563828	0.64681
Y145	0.485156	0.528516	0.722725	0.863848	0.983965	0.186935	0.264556	0.425038	0.538447	0.608114
Y146	0.434092	0.519375	0.722754	0.810937	0.866777	0.175438	0.268743	0.454866	0.544873	0.597476
Y147	0.517266	0.550635	0.793242	0.92584	1.02082	0.200588	0.297998	0.46948	0.585519	0.655048
Y148	0.537217	0.574424	0.753076	0.903955	0.989033	0.166427	0.269896	0.449405	0.537831	0.5875
Y149	0.503877	0.589131	0.802588	0.979453	1.06676	0.22678	0.313234	0.50315	0.651438	0.714834
Y150	0.488877	0.547207	0.755273	0.920215	0.966475	0.18748	0.283719	0.448696	0.577598	0.665115
Y151	0.51958	0.608379	0.9375	1.08176	1.1869	0.23177	0.341076	0.57556	0.708032	0.802006
Y152	0.464619	0.502441	0.743057	0.870176	0.954961	0.194036	0.273574	0.442264	0.573406	0.692837
Y153	0.555264	0.565225	0.790078	0.959268	1.07007	0.197685	0.276906	0.432622	0.570311	0.661448
Y154	0.438691	0.479238	0.690645	0.870469	0.963076	0.189755	0.265546	0.426936	0.567011	0.654269
Y155	0.491045	0.534639	0.747334	0.857549	0.944092	0.189675	0.266583	0.438323	0.560322	0.631002
Y156	0.421318	0.47499	0.683437	0.824941	0.849551	0.162758	0.249926	0.428342	0.532245	0.550438
Y157	0.499922	0.514248	0.719648	0.820869	0.934922	0.182081	0.256977	0.446073	0.578571	0.657636
Y158	0.412412	0.457002	0.650391	0.749941	0.905332	0.171702	0.242203	0.401147	0.500099	0.540323
Y159	0.452578	0.51082	0.736729	0.863936	0.9825	0.190409	0.275673	0.437953	0.554125	0.605567
Y160	0.477832	0.544687	0.773848	0.904453	0.934043	0.182539	0.287072	0.457112	0.560892	0.629143
Y161	0.503115	0.583975	0.87958	1.0945	1.17929	0.211321	0.305655	0.524688	0.666059	0.741355
Y162	0.466465	0.553623	0.802559	0.899004	0.967881	0.18558	0.259456	0.452503	0.559316	0.645997
Y163	0.476484	0.574336	0.826758	1.01285	1.10854	0.178808	0.268537	0.440998	0.57513	0.673648
Y164	0.435645	0.508301	0.729873	0.895518	0.999668	0.197583	0.281501	0.448411	0.577882	0.571688
Y165	0.501504	0.536191	0.825674	0.890479	0.982295	0.186724	0.267349	0.435969	0.528108	0.587332
Y166	0.443584	0.526875	0.725742	0.908613	0.933691	0.211053	0.296806	0.492882	0.587721	0.590209
Y167	0.526143	0.544746	0.817061	0.920713	1.00901	0.211243	0.295018	0.499291	0.624914	0.666282
Y168	0.523887	0.564287	0.810176	0.939756	1.00438	0.201407	0.307403	0.506626	0.629918	0.647446
Y169	0.456709	0.540264	0.77918	0.914004	1.01399	0.184947	0.30095	0.483978	0.615782	0.668194
Y170	0.519346	0.555264	0.790166	0.93501	0.985781	0.194175	0.29906	0.465685	0.585388	0.655292
Y171	0.46418	0.524268	0.813574	1.02322	1.10766	0.187959	0.284323	0.498557	0.597738	0.702252
Y172	0.513896	0.587549	0.827197	0.998086	1.12594	0.224454	0.319809	0.49975	0.642319	0.739118
Y173	0.522041	0.580518	0.84873	0.977871	1.06198	0.191017	0.290023	0.482977	0.619139	0.753411
Y174	0.504287	0.588193	0.759316	0.939375	1.028	0.214431	0.303101	0.45769	0.598459	0.688258
Y175	0.507393	0.642275	0.883623	0.9975	1.09796	0.200752	0.288951	0.469196	0.602243	0.709715
Y176	0.458115	0.563936	0.782754	0.990029	1.13502	0.212761	0.309988	0.502131	0.657524	0.772755
Y177	0.513516	0.556758	0.795146	0.939141	1.03456	0.216942	0.30321	0.489169	0.624274	0.711585
Y178	0.486035	0.578174	0.794854	0.979922	1.08686	0.223577	0.313742	0.489018	0.602321	0.672321
Y179	0.490898	0.517881	0.754863	0.896396	0.975293	0.205158	0.307167	0.475759	0.617884	0.686008
Y180	0.527168	0.567627	0.808506	0.959561	1.06192	0.220074	0.313858	0.50528	0.644321	0.676871
Y181	0.468867	0.546064	0.861563	1.09222	1.11609	0.191988	0.292635	0.491113	0.593589	0.690077
Y182	0.510645	0.560771	0.807744	0.940254	1.00726	0.198345	0.298508	0.494169	0.637718	0.73112
Y183	0.538535	0.612686	0.837861	0.99832	1.04684	0.208275	0.301378	0.496642	0.634618	0.652034
Y184	0.483076	0.568828	0.829307	1.02779	1.13209	0.193143	0.275033	0.440815	0.572883	0.620881
Y185	0.476484	0.511084	0.764385	0.887051	0.996943	0.198796	0.279624	0.450847	0.587875	0.674813
Y186	0.495557	0.564697	0.729521	0.909111	0.958857	0.192811	0.259342	0.393985	0.497074	0.56769
Y187	0.546387	0.595078	0.885674	0.945264	0.973477	0.246805	0.334049	0.535645	0.64382	0.695458
Y188	0.524033	0.597012	0.822656	0.910986	1.0173	0.193866	0.27772	0.468542	0.60881	0.694121
Y189	0.546475	0.594492	0.843223	1.00148	1.04159	0.201102	0.302442	0.472495	0.609609	0.666802
Y190	0.434736	0.521514	0.669463	0.870908	0.980479	0.177052	0.253949	0.376049	0.495296	0.570915
Y191	0.475547	0.565166	0.812168	0.957305	1.06058	0.181686	0.27935	0.475333	0.619385	0.678472
Y192	0.472119	0.568506	0.745723	0.875596	0.948838	0.192486	0.262293	0.411324	0.549242	0.637085
Y193	0.5746	0.621504	0.814688	0.952207	1.03576	0.210122	0.311132	0.479541	0.624722	0.734044
Y194	0.483398	0.562998	0.801504	0.977285	1.09928	0.187872	0.293143	0.497262	0.642388	0.736439
Y195	0.486387	0.562588	0.757412	0.901553	0.990527	0.196278	0.270692	0.459168	0.586158	0.649123
Y196	0.502998	0.542441	0.733623	0.825	0.967324	0.171452	0.263503	0.446425	0.564694	0.587842
Y197	0.471797	0.489492	0.688564	0.820283	0.888428	0.192544	0.273728	0.42671	0.52433	0.6073
Y198	0.470918	0.495117	0.668262	0.827139	0.922119	0.179824	0.265722	0.422295	0.531906	0.609524
Y199	0.578877	0.655869	0.968555	1.16754	1.21236	0.176201	0.279672	0.470958	0.606226	0.691095
Y200	0.492246	0.542432	0.777893	0.93375	0.920684	0.162849	0.253681	0.430739	0.571931	0.660201
Y201	0.371953	0.626777	0.898154	1.09761	1.15562	0.128842	0.19803	0.353032	0.484336	0.572048
Y202	0.580635	0.641807	0.806543	1.00459	1.07912	0.223453	0.329014	0.495449	0.631852	0.706535
Y203	0.537686	0.640518	0.800068	0.981416	1.11337	0.197596	0.302987	0.482603	0.642753	0.745462
Y204	0.49459	0.551309	0.746309	0.889102	0.944092	0.20414	0.305222	0.449571	0.580321	0.623587
Y205	0.473145	0.503291	0.782109	0.919043	1.05853	0.167041	0.250069	0.426424	0.544843	0.605841
Y206	0.513867	0.595635	0.820254	0.966445	1.01051	0.20784	0.312191	0.529666	0.640929	0.687439
Y207	0.446572	0.50083	0.663076	0.776748	0.858926	0.191328	0.271974	0.426558	0.53031	0.600235
Y208	0.51542	0.576533	0.82084	0.938086	1.06104	0.186441	0.283924	0.481829	0.629334	0.732545
Y209	0.4904	0.542959	0.805957	0.954082	1.05606	0.188772	0.289765	0.498135	0.654622	0.75328
Y210	0.477803	0.535664	0.836982	0.969346	1.01906	0.183643	0.278764	0.467329	0.613511	0.688099
Y211	0.446455	0.522129	0.779648	0.977227	1.02097	0.205092	0.287775	0.478154	0.625219	0.712965
Y212	0.483604	0.540908	0.77748	0.945732	1.02712	0.189769	0.270046	0.454986	0.57149	0.675573
Y213	0.503525	0.53291	0.795352	0.883887	0.949072	0.170835	0.268172	0.433947	0.547256	0.615447
Y214	0.511816	0.553799	0.829219	0.956338	1.03427	0.213775	0.309176	0.497299	0.618146	0.673773
Y215	0.510469	0.560771	0.737637	0.848262	0.950479	0.207204	0.294326	0.466783	0.590012	0.671762
Y216	0.460605	0.526436	0.7321	0.812285	0.91752	0.175681	0.258687	0.423539	0.516413	0.542095
Y217	0.471562	0.497197	0.718887	0.834287	0.893525	0.200112	0.273235	0.44552	0.534662	0.60727
Y218	0.60167	0.715781	0.943623	1.13232	1.28244	0.211349	0.31306	0.541416	0.696637	0.796195
Y219	0.476631	0.543135	0.8371	0.955898	1.09611	0.183463	0.27519	0.459849	0.589142	0.684394
Y220	0.481553	0.53877	0.745898	0.912744	0.969404	0.203273	0.286575	0.459396	0.597816	0.686359
Y221	0.487383	0.535225	0.808359	0.9779	1.10106	0.191882	0.272604	0.480879	0.627603	0.721956
Y222	0.545273	0.615322	0.786885	0.972891	1.10282	0.208056	0.282088	0.437688	0.559293	0.6478
Y223	0.593027	0.625283	0.836191	0.946348	1.0672	0.206992	0.308106	0.513923	0.642974	0.779172
Y224	0.513867	0.576152	0.85459	1.00896	1.11176	0.20676	0.319733	0.507028	0.663908	0.791947
Y225	0.498779	0.596162	0.868887	1.08431	1.20331	0.179989	0.271534	0.455685	0.579546	0.661284
Y226	0.444375	0.48123	0.712441	0.758584	0.948896	0.183021	0.268267	0.420215	0.514592	0.576544
Y227	0.479502	0.548701	0.74874	0.865635	0.985078	0.222459	0.317319	0.484136	0.585838	0.641686
Y228	0.509092	0.553887	0.814629	0.916699	0.990557	0.172764	0.284744	0.47341	0.578058	0.64596
Y229	0.468633	0.515156	0.681797	0.776719	0.92874	0.177223	0.247739	0.37979	0.487301	0.559965
Y230	0.487119	0.57416	0.804199	0.914619	0.967969	0.191107	0.303049	0.487355	0.582643	0.594468
Y231	0.441562	0.48167	0.703828	0.845859	1.10118	0.175258	0.238856	0.401859	0.525884	0.595742
Y232	0.48041	0.534873	0.742295	0.828281	0.962109	0.197931	0.274623	0.434615	0.544807	0.602339
Y233	0.513398	0.538154	0.872344	1.05422	1.19487	0.191379	0.2868	0.47564	0.621015	0.752202
Y234	0.486504	0.49541	0.728643	0.943213	1.0248	0.174702	0.258372	0.432567	0.560506	0.628409
Y235	0.430049	0.480322	0.691201	0.794736	0.892822	0.187268	0.259311	0.427757	0.546503	0.626432
Y236	0.43998	0.485244	0.692227	0.758848	0.850342	0.184361	0.264708	0.423755	0.517568	0.579015
Y237	0.473496	0.53417	0.751465	0.810205	0.950303	0.200022	0.28885	0.476563	0.562208	0.619584
Y238	0.45542	0.498428	0.72832	0.819697	0.920391	0.173769	0.255972	0.425571	0.539031	0.628825
Y239	0.541758	0.589834	0.778711	0.980947	1.07979	0.197429	0.290991	0.475941	0.615666	0.719041
Y240	0.484893	0.549521	0.770977	0.91333	1.02164	0.207579	0.302148	0.48833	0.620607	0.713046
Y241	0.437695	0.509561	0.727324	0.929678	1.03605	0.184064	0.26082	0.421173	0.545427	0.635629
Y242	0.474873	0.515713	0.757236	0.922588	1.03172	0.21529	0.288193	0.465948	0.60255	0.698067
Y243	0.445605	0.498545	0.740977	0.794502	1.00541	0.187262	0.263237	0.434677	0.558516	0.616507
Y244	0.545068	0.59666	0.877734	1.05882	1.08176	0.208766	0.301033	0.49761	0.606017	0.618455
Y245	0.550254	0.608994	0.837744	0.964805	1.01646	0.2341	0.33061	0.546965	0.667965	0.72303
Y246	0.492305	0.561475	0.85957	0.932432	1.034	0.222394	0.301074	0.480874	0.586232	0.664914
Y247	0.519346	0.563174	0.82418	0.931729	1.00465	0.230953	0.313311	0.506548	0.615481	0.655993
Y248	0.51082	0.493213	0.719385	0.794912	0.899092	0.192364	0.267419	0.438094	0.564064	0.646837
Y249	0.469717	0.550664	0.729609	0.855234	0.989355	0.19881	0.276812	0.43879	0.573333	0.645603
Y250	0.540586	0.559863	0.782666	0.950947	1.04522	0.229702	0.320786	0.498941	0.637846	0.660713
Y251	0.549287	0.605801	0.90293	1.12869	1.24034	0.253271	0.348883	0.518961	0.63923	0.714422
Y252	0.466172	0.515947	0.749326	0.95417	1.05469	0.207832	0.28267	0.444545	0.550493	0.639086
Y253	0.534932	0.557812	0.760137	0.930059	1.03157	0.214307	0.288753	0.447246	0.554916	0.606957
Y254	0.431895	0.466787	0.780176	0.894463	1.01121	0.185586	0.26047	0.442675	0.546413	0.615805
Y255	0.495557	0.548877	0.779004	0.914648	1.0236	0.224258	0.299824	0.49463	0.633211	0.724627
Y256	0.47291	0.5221	0.766113	0.949541	0.992871	0.188246	0.267547	0.455563	0.551125	0.603855
Y257	0.526289	0.586523	0.823066	0.928066	1.02645	0.210945	0.307688	0.493835	0.588433	0.611815
Y258	0.509971	0.52332	0.729697	0.850781	0.920742	0.183719	0.264872	0.42796	0.535831	0.607533
Y259	0.457939	0.488437	0.6946	0.806572	0.945703	0.163502	0.251944	0.418468	0.520148	0.581776
Y260	0.43667	0.480703	0.638027	0.782637	0.955811	0.162099	0.246124	0.367538	0.503418	0.59951
Y261	0.506836	0.58002	0.811816	1.00482	1.22133	0.21738	0.312075	0.496052	0.628962	0.736045
Y262	0.484189	0.589365	0.850752	1.06793	1.19317	0.213342	0.29137	0.429881	0.502909	0.561596
Y263	0.470508	0.545244	0.753076	0.890508	1.0212	0.208506	0.301773	0.453802	0.564685	0.660797
Y264	0.43957	0.487471	0.714873	0.833086	0.901699	0.198852	0.278402	0.438861	0.559374	0.626254
Y265	0.506543	0.580313	0.798604	0.96501	1.05806	0.22172	0.301771	0.473082	0.591517	0.696721
Y266	0.502412	0.570703	0.809824	0.942539	1.0602	0.240972	0.34222	0.538797	0.651465	0.742148
Y267	0.477451	0.527432	0.765439	0.890977	0.966182	0.227327	0.31689	0.511272	0.626109	0.698344
Y268	0.407402	0.477686	0.632637	0.767227	0.870908	0.174456	0.269788	0.402912	0.502309	0.581902
Y269	0.48542	0.547236	0.704883	0.824355	0.915703	0.2267	0.318306	0.455785	0.577792	0.664725
Y270	0.507539	0.58251	0.808506	0.940781	1.04487	0.213282	0.312782	0.474918	0.58655	0.662935
Y271	0.522539	0.603896	0.960381	1.05677	1.19537	0.251265	0.355862	0.556299	0.712568	0.844766
Y272	0.507715	0.584971	0.810615	0.983496	1.12646	0.219543	0.309825	0.489721	0.613527	0.65699
Y273	0.493242	0.538711	0.756357	0.873809	1.09187	0.208138	0.280963	0.466423	0.600878	0.694518
Y274	0.515537	0.594697	0.874805	0.996475	1.0766	0.220293	0.318544	0.506486	0.636569	0.716385
Y275	0.439688	0.509854	0.699434	0.773027	1.02973	0.180066	0.261823	0.427954	0.52239	0.5983
Y276	0.48832	0.550518	0.77833	0.912275	0.963691	0.210443	0.319833	0.524378	0.611548	0.609278
Y277	0.576416	0.617461	0.830361	0.895723	1.00729	0.256509	0.357304	0.536058	0.617234	0.67501
Y278	0.506514	0.564727	0.785977	0.900059	1.00978	0.248314	0.35335	0.510725	0.625913	0.728852
Y279	0.481934	0.582803	0.824209	0.971104	1.0432	0.215423	0.316778	0.497604	0.601211	0.674727
Y280	0.434561	0.55084	0.669961	0.89959	0.958711	0.166387	0.250976	0.389847	0.510166	0.579129
Y281	0.474785	0.527754	0.82793	0.970869	1.1487	0.191467	0.281931	0.466854	0.610252	0.728285
Y282	0.528984	0.648135	0.774639	0.904365	1.00397	0.242574	0.33575	0.473557	0.588342	0.703842
Y283	0.538037	0.614824	0.80959	0.915088	1.03532	0.212135	0.310734	0.490976	0.595968	0.677406
Y284	0.399199	0.455713	0.63627	0.818232	0.876094	0.169793	0.247579	0.404378	0.52812	0.627161
Y285	0.528193	0.5804	0.802119	0.923994	1.0718	0.209955	0.307436	0.499965	0.605388	0.649507
Y286	0.506777	0.622061	0.872432	0.95625	1.04804	0.231286	0.344407	0.555812	0.672123	0.745563
Y287	0.540498	0.619922	0.839297	0.958682	1.03925	0.261057	0.349056	0.520939	0.640413	0.691596
Y288	0.48123	0.548906	0.776221	0.905391	0.979219	0.216681	0.312373	0.501633	0.591132	0.680649
Y289	0.496172	0.544717	0.738721	0.860068	0.957275	0.21966	0.318361	0.511222	0.633145	0.714472
Y290	0.494033	0.529893	0.752256	0.889775	1.00348	0.174914	0.244556	0.378793	0.493419	0.540004
Y291	0.496025	0.61084	0.788115	0.916465	1.04177	0.187535	0.277348	0.473034	0.604676	0.686838
Y292	0.423105	0.513662	0.689004	0.882041	1.00348	0.178902	0.239352	0.35829	0.458245	0.54712
Y293	0.521396	0.587783	0.797959	0.876914	0.991465	0.20545	0.301675	0.491582	0.612601	0.700908
Y294	0.503789	0.607793	0.789932	0.925928	1.03975	0.224033	0.325807	0.504457	0.629884	0.701743
Y295	0.509326	0.601055	0.789229	0.94418	1.08378	0.206576	0.30069	0.485069	0.599948	0.685829
Y296	0.498721	0.591768	0.753838	0.878555	0.914854	0.22894	0.320093	0.502057	0.609388	0.689078
Y297	0.460547	0.563408	0.739775	0.85957	0.968145	0.193594	0.29633	0.472092	0.577153	0.62443
Y298	0.441064	0.505312	0.753047	0.870586	1.00269	0.189719	0.302433	0.524358	0.634122	0.725315
Y299	0.454102	0.53502	0.789111	0.892236	0.986045	0.18246	0.262225	0.4219	0.543526	0.62386
Y300	0.466318	0.530859	0.801738	1.03102	1.07739	0.200114	0.294572	0.444988	0.565988	0.652484
Y301	0.405117	0.502764	0.718359	0.925811	1.01593	0.168263	0.258464	0.469798	0.645441	0.769365
Y302	0.489111	0.578848	0.739629	0.841348	0.931406	0.2075	0.293949	0.458813	0.546048	0.623251
Y303	0.462861	0.584414	0.735791	0.89209	0.956484	0.196229	0.275112	0.462795	0.588629	0.66931
Y304	0.407549	0.488232	0.703037	0.829863	0.907646	0.173888	0.244176	0.380914	0.49872	0.578122
Y305	0.411533	0.465088	0.713496	0.749619	1.13001	0.156154	0.209353	0.331763	0.40943	0.483541
Y306	0.469365	0.559277	0.733447	0.829336	1.1001	0.203581	0.29906	0.469927	0.575231	0.639158
Y307	0.552686	0.568066	0.806543	0.937617	1.03939	0.218044	0.307156	0.487122	0.605748	0.668985
Y308	0.431924	0.47165	0.694717	0.789258	0.917959	0.177096	0.270476	0.437528	0.556227	0.661917
Y309	0.504082	0.554414	0.786768	0.890654	0.994072	0.220017	0.311602	0.497715	0.622142	0.693446
Y310	0.434238	0.51293	0.70248	0.869561	0.93416	0.186375	0.264638	0.434964	0.55415	0.626347
Y311	0.415693	0.508945	0.72999	0.879346	0.990645	0.165746	0.255469	0.44457	0.577098	0.678445
Y312	0.431484	0.552773	0.680479	0.797695	0.896924	0.192204	0.268844	0.429215	0.541235	0.628261
Y313	0.48375	0.588691	0.855645	0.92584	1.01927	0.192366	0.277464	0.455792	0.574598	0.654792
Y314	0.479443	0.568975	0.790254	0.937881	0.981973	0.225863	0.316144	0.49459	0.617715	0.633523
Y315	0.441387	0.506602	0.662959	0.752695	0.851367	0.185004	0.249239	0.399445	0.49908	0.564184
Y316	0.479502	0.554648	0.753545	0.864785	0.986719	0.215468	0.307749	0.492242	0.587848	0.630485
Y317	0.532412	0.613154	0.854062	0.940371	1.06726	0.23053	0.325601	0.502468	0.604617	0.671293
Y318	0.450117	0.492305	0.725625	0.923877	1.02308	0.165743	0.244022	0.413891	0.51556	0.575681
Y319	0.471445	0.577793	0.785654	0.874219	0.979014	0.195797	0.275413	0.45773	0.570007	0.648642
Y320	0.447861	0.542432	0.787793	0.942773	1.07191	0.186974	0.304857	0.491346	0.626557	0.724574
Y321	0.411006	0.485391	0.717246	0.857666	0.946377	0.163846	0.234962	0.421926	0.559064	0.622167
Y322	0.432041	0.480674	0.632021	0.76916	0.880781	0.184054	0.237506	0.381311	0.515266	0.605638
Y323	0.529775	0.589014	0.801885	0.932227	1.0183	0.222447	0.320915	0.514795	0.658965	0.66407
Y324	0.534727	0.54375	0.745869	0.903076	0.892998	0.194765	0.280642	0.464576	0.586108	0.680304
Y325	0.441387	0.541436	0.766699	0.903574	0.939258	0.193919	0.284825	0.503966	0.638113	0.717817
Y326	0.486826	0.549082	0.755449	0.843398	0.943066	0.19368	0.284555	0.45052	0.546781	0.599739
Y327	0.534316	0.616406	0.823359	0.93252	1.04227	0.232155	0.330416	0.520514	0.634568	0.678149
Y328	0.497812	0.558545	0.769687	0.902227	0.954844	0.237048	0.30693	0.473787	0.589132	0.641764
Y329	0.416865	0.447539	0.687275	0.731982	0.810996	0.177319	0.235387	0.389433	0.509778	0.579429
Y330	0.467197	0.552334	0.856348	1.00104	1.15547	0.194685	0.292919	0.450627	0.574722	0.667487
Y331	0.430312	0.535986	0.830625	0.964336	1.04578	0.164213	0.241084	0.402874	0.540661	0.638193
Y332	0.462832	0.547148	0.701455	0.8146	0.86335	0.202503	0.272033	0.441338	0.584301	0.675187
Y333	0.444961	0.532529	0.7379	0.894229	1.00878	0.180937	0.261608	0.437958	0.569505	0.651036
Y334	0.532266	0.599619	0.843311	0.992256	1.07525	0.229548	0.342473	0.544178	0.704833	0.684213
Y335	0.489844	0.559277	0.778066	0.905889	0.976436	0.186971	0.275529	0.476001	0.598068	0.675303
Y336	0.498164	0.590039	0.726533	0.832559	0.89959	0.217422	0.296863	0.482164	0.610036	0.662539
Y337	0.489287	0.517061	0.774609	0.839648	0.931699	0.198161	0.272289	0.45104	0.543421	0.574694
Y338	0.378896	0.467373	0.631582	0.785508	0.811904	0.164644	0.238074	0.400423	0.5107	0.588216
Y339	0.423867	0.543721	0.710391	0.8325	0.947549	0.164154	0.281406	0.434258	0.562041	0.668679
Y340	0.445488	0.475225	0.719443	0.820195	0.891152	0.184931	0.27587	0.461245	0.571559	0.62729
Y341	0.446104	0.493535	0.674297	0.85752	0.952939	0.152861	0.232908	0.401972	0.539265	0.607263
Y342	0.435791	0.481963	0.713818	0.897891	1.01959	0.181864	0.245713	0.433497	0.560413	0.625099
Y343	0.413643	0.446777	0.669023	0.802178	0.954844	0.162409	0.229839	0.382248	0.494449	0.561393
Y344	0.412266	0.449766	0.639375	0.824326	0.962461	0.168295	0.240492	0.372	0.47456	0.539762
Y345	0.483047	0.565752	0.853301	1.00025	1.04619	0.205788	0.29841	0.553116	0.730844	0.868953
Y346	0.484717	0.563789	0.764678	0.904131	1.01839	0.200207	0.286541	0.450648	0.552827	0.618758
Y347	0.536631	0.625078	0.881895	1.06896	1.14976	0.240516	0.341163	0.570737	0.704066	0.764092
Y348	0.450293	0.596484	0.857051	1.06058	1.15761	0.211283	0.280431	0.460851	0.595443	0.691242
Y349	0.474463	0.544687	0.775078	0.917139	1.07136	0.210054	0.319425	0.534278	0.706324	0.564919
Y350	0.438428	0.482227	0.705908	0.861738	1.01751	0.18046	0.266829	0.42028	0.530901	0.589992
Y351	0.507656	0.534287	0.793682	0.93375	1.00318	0.189765	0.280207	0.489508	0.614724	0.714243
Y352	0.439482	0.517676	0.796436	0.897012	0.999111	0.194263	0.282475	0.474266	0.6064	0.695377
Y353	0.50833	0.550898	0.806924	0.936211	1.02407	0.208462	0.297182	0.488936	0.620937	0.720888
Y354	0.449033	0.577734	0.766025	0.944121	1.0938	0.199267	0.292534	0.490246	0.635563	0.731068
Y355	0.474053	0.577529	0.783662	0.912334	0.925547	0.208063	0.288045	0.46837	0.591229	0.671838
Y356	0.49623	0.583682	0.7321	0.896133	0.964775	0.196898	0.275768	0.43307	0.552093	0.639784
Y357	0.531797	0.648047	0.862881	0.969756	1.01165	0.250535	0.367351	0.575567	0.674857	0.729335
Y358	0.448594	0.5221	0.768896	0.879434	0.922207	0.204762	0.298295	0.493907	0.61894	0.673975
Y359	0.422256	0.49415	0.726914	0.836191	0.967705	0.160818	0.238724	0.395962	0.510498	0.579049
Y360	0.448916	0.485449	0.752139	0.903105	1.02349	0.186829	0.275387	0.451676	0.562798	0.591819
Y361	0.444053	0.510469	0.71625	0.88374	0.975967	0.15956	0.247706	0.430658	0.536595	0.625784
Y362	0.534521	0.609375	0.842549	0.9721	1.10027	0.210808	0.319561	0.544192	0.675431	0.729558
Y363	0.525439	0.688418	0.742119	0.898564	0.987686	0.201003	0.2862	0.474053	0.585491	0.60844
Y364	0.504023	0.607061	0.798311	0.973154	1.07599	0.196022	0.286945	0.469969	0.616335	0.699339
Y365	0.508887	0.590303	0.744609	0.902197	0.992197	0.202405	0.283843	0.451089	0.559149	0.602042
Y366	0.492568	0.580811	0.793916	0.900088	1.10801	0.212511	0.307222	0.475964	0.598754	0.654902
Y367	0.553184	0.618809	0.884883	1.02343	1.14211	0.253282	0.369038	0.598194	0.679655	0.717719
Y368	0.493477	0.5775	0.903662	0.994453	1.14873	0.212766	0.310302	0.535542	0.635082	0.716404
Y369	0.555352	0.641895	0.960615	1.12822	1.2544	0.239044	0.355243	0.579891	0.73125	0.80787
Y370	0.480762	0.556729	0.776719	1.0106	1.05782	0.212593	0.303327	0.464105	0.588068	0.634661
Y371	0.476104	0.50748	0.794004	0.850664	1.06169	0.167013	0.252409	0.429818	0.566541	0.665315
Y372	0.453047	0.574395	0.770684	0.903809	1.02419	0.185364	0.28439	0.471538	0.579875	0.673228
Y373	0.5025	0.568594	0.774199	0.929355	1.01751	0.188405	0.270134	0.424504	0.548673	0.647855
Y374	0.401221	0.50707	0.681504	0.843486	0.933369	0.162836	0.244435	0.406936	0.530098	0.607226
Y375	0.485068	0.544951	0.759902	0.846885	0.934688	0.176049	0.248784	0.410808	0.521676	0.59021
Y376	0.544277	0.647227	0.894727	1.07912	1.22104	0.220532	0.320745	0.541531	0.683874	0.776001
Y377	0.553066	0.624404	0.858457	1.01376	1.12359	0.242136	0.353119	0.580901	0.703834	0.748273
Y378	0.534902	0.571553	0.816504	0.918428	0.992109	0.244784	0.361667	0.560378	0.692109	0.789985
Y379	0.55541	0.662549	0.900791	1.07511	1.20381	0.233256	0.345956	0.545998	0.701982	0.789801
Y380	0.417217	0.496904	0.675879	0.849668	0.969932	0.182548	0.256589	0.418036	0.549826	0.617906
Y381	0.368057	0.445137	0.690937	0.893965	1.01487	0.142663	0.228031	0.372431	0.513656	0.619753
Y382	0.474551	0.564668	0.793623	0.97043	1.06863	0.214919	0.296088	0.503463	0.632973	0.689907
Y383	0.494326	0.550049	0.785391	0.905625	1.0396	0.19615	0.290674	0.483869	0.57444	0.62323
Y384	0.458789	0.524092	0.760371	0.910723	1.01701	0.188808	0.286145	0.445746	0.585071	0.673676
Y385	0.491426	0.566191	0.779092	0.885029	0.995771	0.186861	0.274077	0.457626	0.554052	0.639758
Y386	0.531504	0.585234	0.773203	0.907676	1.00676	0.221322	0.316379	0.475875	0.606925	0.697704
Y387	0.508037	0.606826	0.83001	0.964072	1.06972	0.225445	0.316765	0.539556	0.672836	0.727079
Y388	0.448242	0.520371	0.732773	0.882129	0.946377	0.195245	0.285533	0.455673	0.56483	0.626198
Y389	0.508828	0.595166	0.799395	0.944854	1.06181	0.238109	0.323363	0.503009	0.646431	0.739343
Y390	0.479502	0.529922	0.793359	0.926191	1.01361	0.196977	0.285433	0.461729	0.598819	0.65428
Y391	0.442939	0.477656	0.715576	1.08519	0.996709	0.171865	0.253117	0.399437	0.507948	0.591304
Y392	0.507539	0.599238	0.886084	0.987627	1.11038	0.21414	0.305978	0.506049	0.648022	0.736147
Y393	0.474141	0.51542	0.741035	0.88251	0.945352	0.180799	0.268354	0.453066	0.56753	0.648121
Y394	0.42627	0.467959	0.662168	0.768633	0.914941	0.171415	0.245612	0.403549	0.525233	0.614373
Y395	0.514014	0.576943	0.814043	0.887168	0.942686	0.202159	0.283915	0.450728	0.551098	0.643145
Y396	0.503643	0.559336	0.832705	0.926426	1.03898	0.208282	0.299936	0.479887	0.599803	0.675472
Y397	0.478154	0.608936	0.78791	0.944561	0.992607	0.208008	0.289965	0.465572	0.573485	0.640167
Y398	0.446221	0.533936	0.808008	0.965186	1.01309	0.175502	0.26422	0.425492	0.566886	0.671652
Y399	0.497432	0.585205	0.872432	0.917285	0.986836	0.200334	0.309469	0.504724	0.625418	0.706436
Y400	0.497168	0.530098	0.802646	0.914033	1.06271	0.196055	0.277614	0.458377	0.592932	0.690999
Y401	0.49043	0.554502	0.790342	0.960234	1.0865	0.180844	0.278358	0.467703	0.605475	0.705486
Y402	0.534873	0.657539	0.890947	1.00772	1.13783	0.215996	0.319929	0.551525	0.682217	0.772251
Y403	0.468398	0.542607	0.77417	0.91459	1.00808	0.179226	0.273801	0.453056	0.571387	0.632467
Y404	0.475547	0.626016	0.830918	1.01525	1.0817	0.202702	0.302481	0.499576	0.630336	0.691889
Y405	0.508447	0.598447	0.82749	0.934482	1.08683	0.196866	0.294232	0.443243	0.572673	0.670865
Y406	0.477158	0.553916	0.862764	1.02138	1.19487	0.201633	0.277405	0.418388	0.531903	0.60263
Y407	0.498662	0.626338	0.813984	0.934658	1.04944	0.237136	0.348028	0.531325	0.651048	0.722847
Y408	0.495732	0.536221	0.752051	0.820488	0.930029	0.212172	0.302463	0.456265	0.580216	0.681392
Y409	0.487148	0.556289	0.819609	0.973857	1.11958	0.207204	0.290109	0.461829	0.588672	0.679971
Y410	0.494795	0.565459	0.773203	0.91002	0.944121	0.206817	0.304136	0.482458	0.591766	0.670071
Y411	0.42501	0.528311	0.74127	0.92291	0.99627	0.172109	0.257107	0.437536	0.587483	0.685898
Y412	0.496758	0.554561	0.786621	0.93082	0.916699	0.189731	0.300122	0.50091	0.61517	0.686504
Y413	0.472822	0.557666	0.731396	0.82251	0.913594	0.187289	0.28522	0.453203	0.557484	0.634904
Y414	0.486855	0.601641	0.75709	0.927686	1.04587	0.200381	0.300058	0.455031	0.590872	0.70601
Y415	0.531855	0.60709	0.801592	0.956162	1.03447	0.219051	0.312309	0.488408	0.614498	0.706685
Y416	0.500918	0.62417	0.797227	0.992871	1.14621	0.22735	0.333985	0.492334	0.624256	0.721912
Y417	0.493301	0.517998	0.769512	0.924727	1.04771	0.215298	0.303539	0.494632	0.640855	0.746274
Y418	0.456006	0.497578	0.658857	0.788438	0.938701	0.204238	0.287735	0.444554	0.571278	0.666434
Y419	0.576562	0.68874	0.951592	1.0894	1.22197	0.248284	0.409831	0.613814	0.75426	0.881874
