# Supplementary material for: Combining UAV multisensor field phenotyping and genome-wide association studies to reveal the genetic basis of plant height in cotton (Gossypium hirsutum)
Source: Plant Phenomics. 2025 Mar 5;7(1):100026. doi: 10.1016/j.plaphe.2025.100026 (PMC12710045; doi:10.1016/j.plaphe.2025.100026)
Supplement: Multimedia component 4 [file mmc4.xlsx]

## Sheet: Sheet1
Table S4. PH values were measured manually in 24 cotton cultivars at five time points
Sample_ID	Time1_people	Time2_people	Time3_people	Time4_people	Time5_people
Y1	0.218333	0.2475	0.423452	0.503333	0.663333
Y4	0.288333	0.308333	0.506429	0.63	0.775
Y7	0.3375	0.3825	0.582857	0.756667	0.965
Y10	0.235833	0.2825	0.508214	0.67	0.85
Y71	0.394167	0.46	0.741667	0.995	1.07
Y74	0.331667	0.361667	0.552976	0.805	0.938333
Y77	0.383333	0.401667	0.632143	0.843333	0.98
Y80	0.319167	0.346667	0.575	0.803333	0.863333
Y141	0.245833	0.2875	0.519524	0.725	0.818333
Y144	0.256667	0.268333	0.47381	0.681667	0.788333
Y147	0.306667	0.335	0.47131	0.708333	0.798333
Y150	0.280833	0.323333	0.512619	0.716667	0.756667
Y211	0.2925	0.348333	0.541071	0.776667	0.878333
Y214	0.305	0.369167	0.592738	0.813333	0.986667
Y217	0.261667	0.324167	0.508214	0.648333	0.78
Y220	0.28	0.315833	0.49631	0.695	0.795
Y281	0.304167	0.34	0.549881	0.786667	0.808333
Y284	0.215	0.26	0.414643	0.598333	0.688333
Y287	0.341667	0.3925	0.548452	0.771667	0.826667
Y290	0.259167	0.294167	0.490476	0.696667	0.736667
Y351	0.286667	0.325833	0.54869	0.708333	0.851667
Y354	0.31	0.343333	0.532024	0.725	0.875
Y357	0.368333	0.408333	0.66381	0.803333	0.895
Y360	0.273333	0.304167	0.484048	0.631667	0.756667
