# Supplementary material for: Combining UAV multisensor field phenotyping and genome-wide association studies to reveal the genetic basis of plant height in cotton (Gossypium hirsutum)
Source: Plant Phenomics. 2025 Mar 5;7(1):100026. doi: 10.1016/j.plaphe.2025.100026 (PMC12710045; doi:10.1016/j.plaphe.2025.100026)
Supplement: Multimedia component 5 [file mmc5.xlsx]

## Sheet: Sheet1
Table S5. 419 cotton varieties in clusters1, 2, 3, 4 and 5
Sample_ID	Cluster
Y1	4
Y2	5
Y3	1
Y4	1
Y5	1
Y6	1
Y7	2
Y8	5
Y9	4
Y10	1
Y11	2
Y12	5
Y13	4
Y14	1
Y15	5
Y16	2
Y17	1
Y18	4
Y19	1
Y20	1
Y21	1
Y22	5
Y23	4
Y24	1
Y25	1
Y26	1
Y27	1
Y28	5
Y29	4
Y30	5
Y31	4
Y32	2
Y33	4
Y34	5
Y35	1
Y36	1
Y37	2
Y38	1
Y39	1
Y40	2
Y41	1
Y42	1
Y43	1
Y44	1
Y45	2
Y46	5
Y47	2
Y48	4
Y49	4
Y50	1
Y51	1
Y52	5
Y53	5
Y54	5
Y55	2
Y56	4
Y57	5
Y58	1
Y59	5
Y60	1
Y61	2
Y62	5
Y63	1
Y64	5
Y65	1
Y66	1
Y67	1
Y68	1
Y69	5
Y70	2
Y71	3
Y72	1
Y73	5
Y74	2
Y75	5
Y76	2
Y77	3
Y78	5
Y79	1
Y80	2
Y81	2
Y82	3
Y83	5
Y84	5
Y85	2
Y86	2
Y87	2
Y88	4
Y89	1
Y90	5
Y91	2
Y92	5
Y93	2
Y94	2
Y95	2
Y96	4
Y97	2
Y98	1
Y99	5
Y100	1
Y101	1
Y102	5
Y103	2
Y104	2
Y105	5
Y106	5
Y107	5
Y108	4
Y109	2
Y110	2
Y111	2
Y112	2
Y113	2
Y114	5
Y115	1
Y116	3
Y117	1
Y118	1
Y119	5
Y120	3
Y121	5
Y122	5
Y123	2
Y124	5
Y125	5
Y126	3
Y127	1
Y128	2
Y129	2
Y130	1
Y131	2
Y132	5
Y133	1
Y134	5
Y135	2
Y136	2
Y137	1
Y138	1
Y139	5
Y140	1
Y141	1
Y142	2
Y143	1
Y144	1
Y145	1
Y146	1
Y147	5
Y148	1
Y149	2
Y150	5
Y151	3
Y152	5
Y153	1
Y154	1
Y155	1
Y156	4
Y157	1
Y158	4
Y159	1
Y160	1
Y161	2
Y162	1
Y163	1
Y164	1
Y165	1
Y166	5
Y167	2
Y168	2
Y169	5
Y170	5
Y171	5
Y172	2
Y173	5
Y174	5
Y175	5
Y176	2
Y177	2
Y178	2
Y179	5
Y180	2
Y181	5
Y182	2
Y183	2
Y184	1
Y185	5
Y186	4
Y187	3
Y188	5
Y189	5
Y190	4
Y191	5
Y192	1
Y193	2
Y194	2
Y195	5
Y196	1
Y197	1
Y198	1
Y199	5
Y200	1
Y201	4
Y202	2
Y203	2
Y204	5
Y205	4
Y206	2
Y207	1
Y208	5
Y209	2
Y210	5
Y211	5
Y212	5
Y213	1
Y214	2
Y215	5
Y216	4
Y217	1
Y218	3
Y219	5
Y220	5
Y221	5
Y222	1
Y223	2
Y224	2
Y225	1
Y226	1
Y227	2
Y228	1
Y229	4
Y230	5
Y231	4
Y232	1
Y233	5
Y234	1
Y235	1
Y236	1
Y237	5
Y238	1
Y239	5
Y240	2
Y241	1
Y242	5
Y243	1
Y244	5
Y245	3
Y246	5
Y247	2
Y248	1
Y249	1
Y250	2
Y251	3
Y252	1
Y253	1
Y254	1
Y255	2
Y256	1
Y257	5
Y258	1
Y259	4
Y260	4
Y261	2
Y262	1
Y263	5
Y264	1
Y265	2
Y266	3
Y267	2
Y268	4
Y269	5
Y270	5
Y271	3
Y272	2
Y273	5
Y274	2
Y275	1
Y276	2
Y277	3
Y278	3
Y279	2
Y280	4
Y281	5
Y282	2
Y283	2
Y284	4
Y285	2
Y286	3
Y287	3
Y288	2
Y289	2
Y290	4
Y291	5
Y292	4
Y293	2
Y294	2
Y295	5
Y296	2
Y297	5
Y298	2
Y299	1
Y300	5
Y301	5
Y302	1
Y303	5
Y304	4
Y305	4
Y306	5
Y307	2
Y308	1
Y309	2
Y310	1
Y311	1
Y312	1
Y313	5
Y314	2
Y315	4
Y316	5
Y317	2
Y318	4
Y319	1
Y320	2
Y321	4
Y322	4
Y323	2
Y324	5
Y325	2
Y326	1
Y327	2
Y328	2
Y329	4
Y330	5
Y331	4
Y332	5
Y333	1
Y334	3
Y335	5
Y336	5
Y337	1
Y338	4
Y339	1
Y340	1
Y341	4
Y342	1
Y343	4
Y344	4
Y345	3
Y346	1
Y347	3
Y348	5
Y349	2
Y350	1
Y351	5
Y352	5
Y353	2
Y354	2
Y355	5
Y356	1
Y357	3
Y358	5
Y359	4
Y360	1
Y361	4
Y362	2
Y363	5
Y364	5
Y365	1
Y366	5
Y367	3
Y368	2
Y369	3
Y370	5
Y371	1
Y372	5
Y373	1
Y374	4
Y375	4
Y376	3
Y377	3
Y378	3
Y379	3
Y380	1
Y381	4
Y382	2
Y383	5
Y384	5
Y385	1
Y386	2
Y387	2
Y388	1
Y389	2
Y390	5
Y391	4
Y392	2
Y393	1
Y394	4
Y395	1
Y396	5
Y397	5
Y398	1
Y399	2
Y400	5
Y401	5
Y402	3
Y403	1
Y404	2
Y405	5
Y406	1
Y407	3
Y408	5
Y409	5
Y410	5
Y411	1
Y412	5
Y413	1
Y414	5
Y415	2
Y416	2
Y417	2
Y418	5
Y419	3
