# Supplementary material for: Combining UAV multisensor field phenotyping and genome-wide association studies to reveal the genetic basis of plant height in cotton (Gossypium hirsutum)
Source: Plant Phenomics. 2025 Mar 5;7(1):100026. doi: 10.1016/j.plaphe.2025.100026 (PMC12710045; doi:10.1016/j.plaphe.2025.100026)
Supplement: Multimedia component 6 [file mmc6.xlsx]

## Sheet: Sheet1
Table S6. Five peaks on chromosomes A01, A02 , A07, A10, and D11
SNP	CHR	BP	P
1_3759062	1	3759062	0.00150777
1_3769217	1	3769217	0.4143
1_3771582	1	3771582	0.097928
1_3776414	1	3776414	0.000815859
1_3781501	1	3781501	0.00033662
1_3781679	1	3781679	0.000356254
1_3782095	1	3782095	0.00111038
1_3782293	1	3782293	0.00108612
1_3782473	1	3782473	0.000580514
1_3782530	1	3782530	0.00190362
1_3783897	1	3783897	0.00240263
1_3786370	1	3786370	0.00301878
1_3793025	1	3793025	0.00217118
1_3793259	1	3793259	0.0329315
1_3794089	1	3794089	0.000660714
1_3811594	1	3811594	0.00234474
1_3813299	1	3813299	0.00164849
1_3813654	1	3813654	0.000357218
1_3813697	1	3813697	0.000460302
1_3813704	1	3813704	0.000460302
1_3814228	1	3814228	0.000192372
1_3814622	1	3814622	2.61684e-05
1_3814676	1	3814676	4.24406e-05
1_3814871	1	3814871	0.000379397
1_3815135	1	3815135	0.000353272
1_3815263	1	3815263	0.0182193
1_3815280	1	3815280	0.0298642
1_3815540	1	3815540	0.000358638
1_3815657	1	3815657	0.408682
1_3816053	1	3816053	0.00447722
1_3817222	1	3817222	0.0137048
1_3817534	1	3817534	0.000238263
1_3817568	1	3817568	0.00100873
1_3817596	1	3817596	0.000238233
1_3817836	1	3817836	0.000934993
1_3817917	1	3817917	0.00524768
1_3818113	1	3818113	0.00446387
1_3818579	1	3818579	0.0279921
1_3819683	1	3819683	0.00415573
1_3821755	1	3821755	0.00217923
1_3822392	1	3822392	0.000373736
1_3824474	1	3824474	0.000360144
1_3825082	1	3825082	0.0680699
1_3825480	1	3825480	0.0332402
1_3825584	1	3825584	0.000459411
1_3825727	1	3825727	0.425486
1_3826276	1	3826276	0.0653789
1_3826440	1	3826440	0.428741
1_3826984	1	3826984	0.0330243
1_3827156	1	3827156	0.00120422
1_3827196	1	3827196	0.0245806
1_3827429	1	3827429	0.0302213
1_3827645	1	3827645	0.0164991
1_3827744	1	3827744	0.0186023
1_3828432	1	3828432	0.0105856
1_3828570	1	3828570	0.548125
1_3828610	1	3828610	0.0141939
1_3829506	1	3829506	0.0444886
1_3829581	1	3829581	0.0601433
1_3829642	1	3829642	0.0185531
1_3829652	1	3829652	0.0206413
1_3829847	1	3829847	0.670879
1_3830472	1	3830472	0.0151732
1_3830578	1	3830578	0.0512288
1_3830626	1	3830626	0.0349867
1_3832582	1	3832582	0.53334
1_3832918	1	3832918	0.057774
1_3832948	1	3832948	0.0435625
1_3833159	1	3833159	0.0189571
1_3833200	1	3833200	0.0141405
1_3833293	1	3833293	0.0433775
1_3833514	1	3833514	0.0280952
1_3833557	1	3833557	0.0711789
1_3833732	1	3833732	0.0111973
1_3833865	1	3833865	0.0527026
1_3834039	1	3834039	0.0122654
1_3834081	1	3834081	0.0355915
1_3835927	1	3835927	0.0316919
1_3835946	1	3835946	0.451355
1_3835947	1	3835947	0.451355
1_3836004	1	3836004	0.092528
1_3836043	1	3836043	0.0614234
1_3836226	1	3836226	0.0565803
1_3836335	1	3836335	0.00235494
1_3836537	1	3836537	0.0217572
1_3837486	1	3837486	0.0119072
1_3837588	1	3837588	0.000215997
1_3837593	1	3837593	0.000204599
1_3837768	1	3837768	0.0284713
1_3837770	1	3837770	0.0240555
1_3838433	1	3838433	0.4137
1_3838603	1	3838603	0.0299927
1_3838864	1	3838864	0.000349767
1_3839035	1	3839035	0.0526214
1_3839100	1	3839100	0.0636249
1_3839106	1	3839106	0.296683
1_3840052	1	3840052	0.00141648
1_3840184	1	3840184	0.000181247
1_3840251	1	3840251	0.0109883
1_3840319	1	3840319	0.102286
1_3842055	1	3842055	0.631781
1_3842411	1	3842411	0.000773985
1_3842424	1	3842424	0.0336757
1_3843197	1	3843197	0.0432472
1_3843504	1	3843504	0.0197106
1_3843552	1	3843552	0.400055
1_3843579	1	3843579	0.000717687
1_3844875	1	3844875	0.722083
1_3845519	1	3845519	0.000155845
1_3845689	1	3845689	0.353093
1_3845987	1	3845987	0.465319
1_3846510	1	3846510	0.292044
1_3847010	1	3847010	5.0708e-05
1_3847367	1	3847367	0.0230547
1_3848401	1	3848401	0.227297
1_3848846	1	3848846	0.591141
1_3848855	1	3848855	0.00120204
1_3849018	1	3849018	0.327508
1_3849048	1	3849048	0.00117211
1_3849059	1	3849059	0.102592
1_3849156	1	3849156	0.416936
1_3849187	1	3849187	0.0207667
1_3849301	1	3849301	0.342602
1_3849476	1	3849476	0.229449
1_3849547	1	3849547	0.468615
1_3849742	1	3849742	0.711702
1_3849818	1	3849818	0.000144812
1_3849894	1	3849894	0.412868
1_3849912	1	3849912	0.425134
1_3849951	1	3849951	0.0285411
1_3849995	1	3849995	0.0176097
1_3850126	1	3850126	0.0158638
1_3850169	1	3850169	0.593417
1_3850170	1	3850170	0.593417
1_3850310	1	3850310	0.476599
1_3850429	1	3850429	0.0001426
1_3850516	1	3850516	0.0314372
1_3850561	1	3850561	0.668414
1_3850567	1	3850567	0.746979
1_3850646	1	3850646	0.000582819
1_3850727	1	3850727	0.308738
1_3850756	1	3850756	0.0281445
1_3850836	1	3850836	0.000667032
1_3850941	1	3850941	0.000287069
1_3850964	1	3850964	0.0223566
1_3850989	1	3850989	0.0189757
1_3851209	1	3851209	0.000533242
1_3851500	1	3851500	0.775875
1_3851519	1	3851519	0.61437
1_3851736	1	3851736	0.0155393
1_3852764	1	3852764	0.3264
1_3852841	1	3852841	0.000236949
1_3852992	1	3852992	0.000261854
1_3852994	1	3852994	0.000299949
1_3853016	1	3853016	0.0327505
1_3853018	1	3853018	0.449608
1_3853074	1	3853074	0.41999
1_3853149	1	3853149	0.73374
1_3853258	1	3853258	0.0389295
1_3853751	1	3853751	0.487505
1_3854099	1	3854099	0.623419
1_3854210	1	3854210	0.650314
1_3854338	1	3854338	0.537424
1_3854357	1	3854357	0.43802
1_3855055	1	3855055	0.444231
1_3855069	1	3855069	0.574285
1_3855357	1	3855357	0.481139
1_3855694	1	3855694	0.338526
1_3855761	1	3855761	0.281927
1_3855780	1	3855780	0.0372358
1_3855803	1	3855803	0.487616
1_3856063	1	3856063	0.0545364
1_3856093	1	3856093	0.0010869
1_3856184	1	3856184	0.519018
1_3856214	1	3856214	0.532267
1_3856299	1	3856299	0.000422404
1_3856400	1	3856400	0.0386835
1_3856451	1	3856451	0.0471853
1_3856679	1	3856679	0.000402117
1_3856764	1	3856764	0.479256
1_3856832	1	3856832	0.0279501
1_3856989	1	3856989	0.921704
1_3857081	1	3857081	0.0060318
1_3857187	1	3857187	0.00154586
1_3857300	1	3857300	0.000243935
1_3857314	1	3857314	0.0264609
1_3857327	1	3857327	0.000304395
1_3857338	1	3857338	0.0226579
1_3857401	1	3857401	0.00033145
1_3857553	1	3857553	0.00261952
1_3857613	1	3857613	0.0643117
1_3857631	1	3857631	0.0331786
1_3858193	1	3858193	0.210254
1_3859019	1	3859019	0.306918
1_3859175	1	3859175	0.371931
1_3859252	1	3859252	0.0194706
1_3861425	1	3861425	0.000365964
1_3861583	1	3861583	0.0133178
1_3861930	1	3861930	0.00111452
1_3862226	1	3862226	0.428143
1_3862231	1	3862231	0.0239754
1_3863335	1	3863335	0.0219494
1_3864208	1	3864208	0.036821
1_3864212	1	3864212	0.39619
1_3864488	1	3864488	0.000555822
1_3864513	1	3864513	0.492458
1_3865012	1	3865012	0.0045874
1_3865482	1	3865482	0.0211705
1_3865568	1	3865568	0.000234913
1_3865569	1	3865569	0.379248
1_3865628	1	3865628	0.000577277
1_3865690	1	3865690	0.322169
1_3866342	1	3866342	0.416877
1_3866702	1	3866702	0.0234581
1_3866810	1	3866810	0.0323703
1_3866941	1	3866941	0.00040658
1_3867278	1	3867278	0.0204622
1_3868252	1	3868252	0.0369173
1_3868256	1	3868256	0.412961
1_3868901	1	3868901	0.0256204
1_3869394	1	3869394	0.0671556
1_3869620	1	3869620	0.0544844
1_3869882	1	3869882	0.0279874
1_3870106	1	3870106	0.00491803
1_3870442	1	3870442	0.00168997
1_3870651	1	3870651	0.0172393
1_3870785	1	3870785	0.0105144
1_3873416	1	3873416	0.0417399
1_3873432	1	3873432	0.0487125
1_3876174	1	3876174	0.0245315
1_3877117	1	3877117	0.0314832
1_3877433	1	3877433	0.999007
1_3877598	1	3877598	0.00112712
1_3877694	1	3877694	0.0171696
1_3879410	1	3879410	7.72765e-05
1_3879795	1	3879795	0.0244043
1_3880338	1	3880338	1.05623e-05
1_3880664	1	3880664	0.180558
1_3882288	1	3882288	0.000441584
1_3882328	1	3882328	0.050857
1_3882382	1	3882382	0.0303976
1_3882836	1	3882836	0.0600507
1_3884714	1	3884714	0.855445
1_3884940	1	3884940	0.0510361
1_3884942	1	3884942	0.000264708
1_3885226	1	3885226	0.0317257
1_3885956	1	3885956	0.52249
1_3886157	1	3886157	0.394566
1_3886166	1	3886166	0.375566
1_3886279	1	3886279	0.000769771
1_3886404	1	3886404	0.000272467
2_43881174	2	43881174	0.000450685
2_43883322	2	43883322	0.000101778
2_43888130	2	43888130	8.18414e-05
2_43888253	2	43888253	0.000272895
2_43888628	2	43888628	0.000605017
2_43889145	2	43889145	0.000156053
2_43889346	2	43889346	5.48748e-05
2_43890915	2	43890915	0.000974525
2_43891402	2	43891402	3.5686e-06
2_43891582	2	43891582	0.000665404
2_43892145	2	43892145	0.000410515
2_43893342	2	43893342	0.000249107
2_43893408	2	43893408	0.00202462
2_43893439	2	43893439	0.00082701
2_43893843	2	43893843	0.000599704
2_43894247	2	43894247	0.000920332
2_43894603	2	43894603	0.000943732
2_43895010	2	43895010	0.00132011
2_43895187	2	43895187	0.000101627
2_43895340	2	43895340	0.000595246
2_43895598	2	43895598	0.726335
2_43896454	2	43896454	7.95019e-05
2_43897581	2	43897581	0.0013426
2_43897794	2	43897794	0.0125732
2_43898243	2	43898243	2.5846e-06
2_43899632	2	43899632	0.000769381
2_43899653	2	43899653	0.00139632
2_43901204	2	43901204	0.441367
2_43902022	2	43902022	6.79195e-05
2_43902225	2	43902225	0.000123436
2_43902243	2	43902243	5.77559e-05
2_43903074	2	43903074	8.50089e-05
2_43903551	2	43903551	0.000619852
2_43903695	2	43903695	0.0112716
2_43903873	2	43903873	0.000616505
2_43904460	2	43904460	0.000118531
2_43905316	2	43905316	0.000382734
2_43907076	2	43907076	0.000660866
2_43907168	2	43907168	0.000630041
2_43907679	2	43907679	0.000323576
2_43907893	2	43907893	0.000113279
2_43907911	2	43907911	8.34383e-05
2_43907931	2	43907931	6.20413e-05
2_43908626	2	43908626	0.000231866
2_43909044	2	43909044	0.000106045
2_43909160	2	43909160	3.45107e-05
2_43909771	2	43909771	0.000303904
2_43910463	2	43910463	0.000616626
2_43911038	2	43911038	0.000148987
2_43912503	2	43912503	0.000664951
2_43912611	2	43912611	0.00211756
2_43912717	2	43912717	0.000925676
2_43913502	2	43913502	0.000235386
2_43913975	2	43913975	0.000313047
2_43914728	2	43914728	0.000269983
2_43914989	2	43914989	0.000636177
2_43916126	2	43916126	0.0121232
2_43916141	2	43916141	0.0340375
2_43917100	2	43917100	0.000150823
2_43917595	2	43917595	0.00795138
2_43918767	2	43918767	0.000134447
2_43919156	2	43919156	0.000213097
2_43919343	2	43919343	9.70052e-05
2_43924019	2	43924019	7.37511e-06
2_43925413	2	43925413	0.000489736
2_43925472	2	43925472	0.000565491
2_43926474	2	43926474	1.78624e-05
2_43929195	2	43929195	0.00296743
2_43929927	2	43929927	2.20337e-05
2_43935266	2	43935266	0.000146481
2_43935308	2	43935308	3.82341e-05
2_43935909	2	43935909	0.000103281
2_43936118	2	43936118	6.7688e-05
2_43936717	2	43936717	0.000159206
2_43937938	2	43937938	3.38103e-05
2_43939539	2	43939539	5.87097e-05
2_43939805	2	43939805	0.00254713
2_43941067	2	43941067	0.000575614
2_43948213	2	43948213	0.0004724
2_43948954	2	43948954	0.000369206
2_43949750	2	43949750	0.000258695
2_43950157	2	43950157	4.90656e-05
2_43950370	2	43950370	4.2801e-05
2_43950561	2	43950561	0.000134842
2_43951630	2	43951630	4.53811e-05
2_43951688	2	43951688	4.86899e-05
2_43952152	2	43952152	0.00030716
2_43954497	2	43954497	0.000388654
2_43958968	2	43958968	0.000717748
2_43958973	2	43958973	0.000726603
2_43960650	2	43960650	0.0173591
2_43960908	2	43960908	0.0110195
2_43961268	2	43961268	0.0024617
2_43971484	2	43971484	0.0117759
2_43972211	2	43972211	0.895479
2_43988917	2	43988917	0.546459
2_44006334	2	44006334	0.0114951
2_44011751	2	44011751	0.853998
2_44015629	2	44015629	0.00496954
2_44020115	2	44020115	0.706065
2_44023778	2	44023778	0.723239
2_44025556	2	44025556	0.511434
2_44028210	2	44028210	0.0303258
2_44032399	2	44032399	0.99887
2_44039284	2	44039284	0.0511745
2_44043368	2	44043368	0.992364
2_44045467	2	44045467	0.750676
2_44045531	2	44045531	0.00599022
2_44058141	2	44058141	0.973266
2_44063316	2	44063316	0.00283631
2_44063887	2	44063887	0.819191
2_44064256	2	44064256	0.00434444
2_44064590	2	44064590	0.000837941
2_44079113	2	44079113	0.588912
2_44085378	2	44085378	0.00482466
2_44096137	2	44096137	0.00382594
2_44097819	2	44097819	0.852569
2_44100223	2	44100223	0.00425069
2_44114927	2	44114927	0.958161
2_44115188	2	44115188	1.10545e-05
2_44126402	2	44126402	0.906705
2_44144795	2	44144795	0.842014
2_44145654	2	44145654	0.732841
2_44154857	2	44154857	0.00799517
2_44155761	2	44155761	0.000292529
2_44158498	2	44158498	0.95488
2_44169120	2	44169120	0.714773
2_44170706	2	44170706	0.329106
2_44184464	2	44184464	0.976915
2_44193847	2	44193847	0.92062
2_44197658	2	44197658	0.585605
2_44221339	2	44221339	0.0246192
2_44222969	2	44222969	0.906335
2_44225382	2	44225382	0.877476
2_44230156	2	44230156	0.958738
2_44237832	2	44237832	0.570038
2_44238597	2	44238597	0.793245
2_44239969	2	44239969	0.941958
2_44254474	2	44254474	0.706495
2_44258513	2	44258513	0.7618
2_44261599	2	44261599	0.897771
2_44262786	2	44262786	0.909752
2_44266441	2	44266441	0.980936
2_44275815	2	44275815	0.965127
2_44280406	2	44280406	0.584955
2_44286748	2	44286748	0.606091
2_44299167	2	44299167	0.900622
2_44302636	2	44302636	0.00249768
2_44312779	2	44312779	0.939956
2_44313776	2	44313776	0.872671
2_44316438	2	44316438	0.985378
2_44318472	2	44318472	0.915915
2_44324057	2	44324057	0.687016
2_44327230	2	44327230	0.504872
2_44328820	2	44328820	0.00379965
2_44338914	2	44338914	0.794703
2_44349749	2	44349749	0.798446
2_44349935	2	44349935	0.700119
2_44351880	2	44351880	0.674047
2_44371446	2	44371446	0.957406
2_44377658	2	44377658	0.985661
2_44383248	2	44383248	0.762972
2_44386841	2	44386841	0.00152795
2_44397938	2	44397938	0.00217382
2_44401783	2	44401783	0.00121694
2_44402497	2	44402497	0.949847
2_44408351	2	44408351	0.0310747
2_44409176	2	44409176	0.00108861
2_44415254	2	44415254	0.812477
2_44431897	2	44431897	0.000702106
2_44433091	2	44433091	0.000717643
2_44434591	2	44434591	1.65905e-05
2_44438797	2	44438797	0.000872242
2_44442037	2	44442037	0.0173388
2_44460040	2	44460040	0.00403673
2_44482797	2	44482797	0.000977951
2_44495178	2	44495178	0.0074836
2_44509118	2	44509118	0.00427689
2_44513647	2	44513647	0.000370767
2_44514666	2	44514666	0.00791571
2_44524903	2	44524903	0.00154127
2_44525235	2	44525235	0.00125775
2_44529568	2	44529568	0.000752962
2_44535984	2	44535984	0.00440559
2_44541810	2	44541810	0.0112624
2_44543309	2	44543309	0.0142756
2_44553643	2	44553643	0.00464233
2_44554189	2	44554189	0.00581534
2_44557665	2	44557665	0.00305023
2_44557671	2	44557671	0.00322803
2_44563923	2	44563923	0.666705
2_44566022	2	44566022	0.00223117
2_44567005	2	44567005	7.21081e-05
2_44583082	2	44583082	0.00437827
7_27850457	7	27850457	0.000254316
7_27850623	7	27850623	0.000205613
7_27850665	7	27850665	0.000144473
7_27850745	7	27850745	1.22e-05
7_27851680	7	27851680	0.000762559
7_27851882	7	27851882	0.000721907
7_27852151	7	27852151	0.000654775
7_27853003	7	27853003	0.000113104
7_27856002	7	27856002	0.000276707
7_27857270	7	27857270	0.00093887
7_27859914	7	27859914	0.000330033
7_27860012	7	27860012	0.00038928
7_27860980	7	27860980	0.000845974
7_27861009	7	27861009	0.000705061
7_27861032	7	27861032	0.000615108
7_27861039	7	27861039	0.000970113
7_27861110	7	27861110	0.000632679
7_27861556	7	27861556	0.000982749
7_27862620	7	27862620	0.000673563
7_27862719	7	27862719	0.000711615
7_27862865	7	27862865	0.000161735
7_27862896	7	27862896	0.00031929
7_27862939	7	27862939	6.65e-05
7_27862957	7	27862957	7.06e-05
7_27863017	7	27863017	0.000187645
7_27863032	7	27863032	0.000185057
7_27863372	7	27863372	0.000234646
7_27863416	7	27863416	0.000153987
7_27863457	7	27863457	0.000309731
7_27864037	7	27864037	0.000680888
7_27864180	7	27864180	0.000349438
7_27864331	7	27864331	0.000623526
7_27864512	7	27864512	0.000306656
7_27864678	7	27864678	0.000668399
7_27864698	7	27864698	0.000626937
7_27864820	7	27864820	0.000420215
7_27864857	7	27864857	0.000913281
7_27865000	7	27865000	0.000145316
7_27865062	7	27865062	0.000299341
7_27865097	7	27865097	0.000257047
7_27865104	7	27865104	0.000257047
7_27865153	7	27865153	0.000145585
7_27865346	7	27865346	0.000562709
7_27865430	7	27865430	0.000926548
7_27865803	7	27865803	0.000840924
7_27865892	7	27865892	0.000865558
7_27866355	7	27866355	0.000399155
7_27866436	7	27866436	0.000935032
7_27866829	7	27866829	0.000919623
7_27866968	7	27866968	0.000764021
7_27866983	7	27866983	0.000570814
7_27867006	7	27867006	0.000555364
7_27867182	7	27867182	0.000853258
7_27867295	7	27867295	0.000315319
7_27867493	7	27867493	6.2e-05
7_27867598	7	27867598	0.000181667
7_27868211	7	27868211	0.000117151
7_27868259	7	27868259	4.56e-05
7_27868272	7	27868272	7.05e-05
7_27869387	7	27869387	0.000601622
7_27869603	7	27869603	0.000417797
7_27869961	7	27869961	0.000369738
7_27869980	7	27869980	0.000463486
7_27870015	7	27870015	0.000109386
7_27870172	7	27870172	0.000463976
7_27871218	7	27871218	0.000295339
7_27871884	7	27871884	0.000458841
7_27874183	7	27874183	0.000266942
7_27874578	7	27874578	0.000577178
7_27875899	7	27875899	0.000334253
7_27876493	7	27876493	0.000589143
7_27877175	7	27877175	0.000315686
7_27877299	7	27877299	0.000398735
7_27877332	7	27877332	0.000781569
7_27877484	7	27877484	6.48e-05
7_27879423	7	27879423	0.000870997
7_27882648	7	27882648	0.000528693
7_27883566	7	27883566	0.000171695
7_27886692	7	27886692	0.00042629
7_27887136	7	27887136	0.000420066
7_27887943	7	27887943	0.000290923
7_27887969	7	27887969	0.000119955
7_27887991	7	27887991	0.000270907
7_27888318	7	27888318	0.000709076
7_27888569	7	27888569	0.000768483
7_27888982	7	27888982	0.000661494
7_27889929	7	27889929	0.000217696
7_27890361	7	27890361	0.000955545
7_27890650	7	27890650	0.000367076
7_27890800	7	27890800	0.000184121
7_27891059	7	27891059	0.000324229
7_27891542	7	27891542	0.000115528
7_27891572	7	27891572	3.38e-05
7_27891832	7	27891832	6.74e-05
7_27891856	7	27891856	0.000424376
7_27894357	7	27894357	0.000490998
7_27894735	7	27894735	0.000875257
7_27895019	7	27895019	0.000818808
7_27895133	7	27895133	0.000983794
7_27897154	7	27897154	0.000938411
7_27897444	7	27897444	0.000212464
7_27898599	7	27898599	0.000617148
7_27898807	7	27898807	0.00027262
7_27899005	7	27899005	0.000668936
7_27899013	7	27899013	0.000702497
7_27899042	7	27899042	0.000285547
7_27899150	7	27899150	0.000511649
7_27899157	7	27899157	0.000898068
7_27900532	7	27900532	5.62e-05
7_27900812	7	27900812	0.000266333
7_27900858	7	27900858	0.000144481
7_27900876	7	27900876	0.000109027
7_27902796	7	27902796	0.000326253
7_27903341	7	27903341	0.000254764
7_27903559	7	27903559	0.000137969
7_27903750	7	27903750	0.000886174
7_27904086	7	27904086	0.000667711
7_27904371	7	27904371	0.000802435
7_27904995	7	27904995	0.000416572
7_27905024	7	27905024	0.00061996
7_27907135	7	27907135	0.000315079
7_27907520	7	27907520	5.93e-05
7_27907769	7	27907769	0.000256974
7_27908601	7	27908601	0.000172948
7_27908621	7	27908621	0.000302217
7_27908651	7	27908651	0.000982761
7_27910254	7	27910254	0.000136635
7_27910359	7	27910359	0.000680173
7_27911965	7	27911965	0.000463406
7_27912060	7	27912060	0.000174249
7_27912836	7	27912836	0.000243152
7_27912988	7	27912988	0.000887188
7_27913044	7	27913044	0.000683825
7_27913180	7	27913180	0.000139182
7_27913503	7	27913503	0.000796762
7_27913824	7	27913824	0.000520158
7_27913869	7	27913869	0.000236118
7_27914045	7	27914045	0.000429519
7_27914355	7	27914355	0.000481353
7_27914361	7	27914361	0.000478023
7_27915123	7	27915123	0.000448105
7_27915161	7	27915161	0.000213159
7_27915540	7	27915540	0.00015384
7_27915711	7	27915711	0.000262469
7_27915738	7	27915738	7.37e-05
7_27915745	7	27915745	0.000121327
7_27916046	7	27916046	0.000558507
7_27916164	7	27916164	0.00090807
7_27916546	7	27916546	0.000416981
7_27917168	7	27917168	0.000476084
7_27917696	7	27917696	0.000556344
7_27917719	7	27917719	0.000299448
7_27917769	7	27917769	6.96e-05
7_27918200	7	27918200	7.17e-05
7_27918218	7	27918218	7.22e-05
7_27918531	7	27918531	0.0003745
7_27918929	7	27918929	0.000791712
7_27919209	7	27919209	0.000776604
7_27919347	7	27919347	0.000330578
7_28019720	7	28019720	5e-06
7_28019729	7	28019729	0.000732598
7_28020477	7	28020477	2.7e-06
7_28020480	7	28020480	0.000250921
7_28020745	7	28020745	0.000363083
7_28020860	7	28020860	0.000339885
7_28021742	7	28021742	0.000253034
7_28023175	7	28023175	6.02e-05
7_28023572	7	28023572	0.000959345
7_28025456	7	28025456	2.65e-05
7_28027669	7	28027669	0.000851441
7_28027685	7	28027685	0.000190653
7_28028790	7	28028790	0.00055807
7_28029154	7	28029154	0.000925035
7_28029190	7	28029190	0.000663643
7_28029280	7	28029280	0.00060469
7_28029299	7	28029299	0.000548465
7_28029607	7	28029607	0.000666317
7_28029863	7	28029863	0.000391959
7_28029870	7	28029870	0.000661556
7_28030316	7	28030316	0.000653554
7_28030492	7	28030492	0.00040583
7_28030528	7	28030528	0.000809832
7_28030794	7	28030794	0.000916737
7_28031202	7	28031202	0.000520762
7_28031211	7	28031211	0.000263366
7_28031521	7	28031521	0.000453259
7_28032005	7	28032005	0.000520032
7_28032404	7	28032404	1.47e-05
7_28032451	7	28032451	0.000121926
7_28034059	7	28034059	0.00082707
7_28034061	7	28034061	0.000464037
7_28034074	7	28034074	0.000325859
7_28034098	7	28034098	0.000330559
7_28034314	7	28034314	0.000641001
7_28034556	7	28034556	0.000134197
7_28034704	7	28034704	0.000913756
7_28035081	7	28035081	0.000325309
7_28035109	7	28035109	0.000331226
7_28035156	7	28035156	6.2e-05
7_28035220	7	28035220	0.000377728
7_28035792	7	28035792	0.000100743
7_28035823	7	28035823	0.000203995
7_28035939	7	28035939	0.000550018
7_28036650	7	28036650	0.000654986
7_28036924	7	28036924	0.000503172
7_28036959	7	28036959	0.000729753
7_28037738	7	28037738	0.000308664
7_28038314	7	28038314	0.000282644
7_28038713	7	28038713	0.000878702
7_28039329	7	28039329	0.000976843
7_28039471	7	28039471	0.000996604
7_28040111	7	28040111	3.62e-05
7_28040704	7	28040704	0.000134506
7_28041127	7	28041127	0.000618981
7_28042531	7	28042531	0.000988804
7_28047470	7	28047470	0.000725387
7_28048293	7	28048293	0.000486004
7_28049167	7	28049167	0.00024456
7_28049180	7	28049180	0.000374089
7_28049253	7	28049253	0.000216478
7_28050001	7	28050001	0.000244033
7_28050131	7	28050131	0.000135165
7_28050661	7	28050661	0.000565879
7_28051388	7	28051388	0.000203263
7_28051616	7	28051616	0.000570897
7_28051699	7	28051699	0.00067884
7_28051956	7	28051956	0.000628968
7_28052017	7	28052017	0.00030208
7_28052281	7	28052281	0.000227287
7_28052393	7	28052393	0.000669219
7_28052525	7	28052525	0.000650437
7_28053172	7	28053172	0.000965638
7_28053273	7	28053273	0.000517246
7_28053374	7	28053374	0.000529662
7_28053456	7	28053456	0.000323695
7_28055392	7	28055392	0.000334355
7_28055424	7	28055424	0.000482418
7_28055715	7	28055715	0.000788224
7_28056328	7	28056328	8.11e-06
7_28056709	7	28056709	0.000485533
7_28057122	7	28057122	0.000383082
7_28059275	7	28059275	0.000211099
7_28060691	7	28060691	0.000515833
7_28061691	7	28061691	0.000295009
7_28061809	7	28061809	0.000905979
7_28062587	7	28062587	0.000603243
7_28062756	7	28062756	0.000825641
7_28063326	7	28063326	0.00016849
7_28063344	7	28063344	0.000120052
7_28063906	7	28063906	0.000701627
7_28064101	7	28064101	0.000393759
7_28064158	7	28064158	0.000506602
7_28064193	7	28064193	0.000757373
7_28064673	7	28064673	0.00067881
7_28064693	7	28064693	0.000822888
7_28064707	7	28064707	0.000235554
7_28064753	7	28064753	0.000688261
7_28064763	7	28064763	0.000521364
7_28065085	7	28065085	0.000376369
7_28065101	7	28065101	0.000115025
7_28066690	7	28066690	0.000854303
7_28066939	7	28066939	0.000700677
7_28067071	7	28067071	9.33e-05
7_28067253	7	28067253	0.000367937
7_28067284	7	28067284	0.000413729
7_28074373	7	28074373	0.000662267
7_28075400	7	28075400	0.000783897
7_28075422	7	28075422	0.000689964
7_28076293	7	28076293	0.000439387
7_28077545	7	28077545	0.000540553
7_28077769	7	28077769	0.000768077
7_28077915	7	28077915	0.000549526
7_28078371	7	28078371	0.000418878
7_28081383	7	28081383	4.19e-05
7_28085744	7	28085744	2.21e-05
7_28089091	7	28089091	0.000940416
7_28092954	7	28092954	0.000703165
7_28093650	7	28093650	0.000716519
7_28094676	7	28094676	0.000610494
7_28095129	7	28095129	4.25e-05
7_28095434	7	28095434	0.000855767
7_28095498	7	28095498	2.28e-05
7_28097448	7	28097448	0.000929669
7_28103519	7	28103519	0.000498223
7_28103740	7	28103740	0.000249045
7_28103742	7	28103742	0.000450207
7_28103961	7	28103961	0.000585645
7_28104235	7	28104235	0.000106854
7_28105624	7	28105624	0.000298923
7_28105961	7	28105961	4.12e-05
7_28106270	7	28106270	4.13e-05
7_28106521	7	28106521	0.00028443
7_28106597	7	28106597	2.61e-05
7_28106696	7	28106696	0.000159313
7_28106739	7	28106739	0.000279624
7_28106906	7	28106906	0.000273062
7_28106973	7	28106973	0.000764227
7_28107227	7	28107227	9.58e-05
7_28107405	7	28107405	0.000300075
7_28107416	7	28107416	0.000523521
7_28107872	7	28107872	0.000476949
7_28108184	7	28108184	0.000179166
7_28108213	7	28108213	0.000443692
7_28109753	7	28109753	0.00070796
7_28109854	7	28109854	0.000824111
7_28110172	7	28110172	8.87e-05
7_28110583	7	28110583	0.000116255
7_28110806	7	28110806	0.00050293
7_28111135	7	28111135	2.68e-05
7_28111295	7	28111295	0.000121429
7_28111611	7	28111611	0.000107432
7_28111649	7	28111649	9.41e-05
7_28111723	7	28111723	6.41e-05
7_28111898	7	28111898	0.000368608
7_28111925	7	28111925	6.36e-05
7_28111973	7	28111973	0.000221854
7_28112029	7	28112029	0.000362607
7_28114537	7	28114537	0.000167007
7_28114591	7	28114591	0.000951192
7_28115254	7	28115254	0.000302029
7_28115974	7	28115974	0.000414269
7_28118157	7	28118157	1.67e-05
7_28118201	7	28118201	0.000308747
7_28118368	7	28118368	8.5e-05
7_28118787	7	28118787	3.18e-05
7_28119091	7	28119091	0.000806906
7_28119330	7	28119330	0.000166166
7_28119453	7	28119453	0.000587686
7_28119573	7	28119573	0.000503506
7_28119897	7	28119897	0.000492128
7_28120043	7	28120043	0.00010999
7_28120247	7	28120247	3.51e-05
7_28120275	7	28120275	0.000314738
7_28120505	7	28120505	0.000165319
7_28120523	7	28120523	0.000317407
7_28120961	7	28120961	0.000486154
7_28121037	7	28121037	0.00094285
7_28121950	7	28121950	0.00067094
7_28122129	7	28122129	6.24e-05
7_28122234	7	28122234	0.000142179
7_28122292	7	28122292	0.000217103
7_28122343	7	28122343	8.13e-05
7_28122616	7	28122616	0.000209092
7_28122637	7	28122637	0.00011603
7_28122685	7	28122685	0.000253384
7_28122787	7	28122787	0.000161484
7_28122796	7	28122796	0.000150224
7_28122837	7	28122837	0.000123302
7_28122916	7	28122916	0.000103376
7_28122939	7	28122939	0.000510213
7_28122974	7	28122974	0.000230728
7_28123032	7	28123032	0.000968743
7_28123090	7	28123090	0.000981233
7_28123219	7	28123219	0.000121413
7_28123418	7	28123418	0.000579521
7_28123714	7	28123714	0.000170339
7_28123721	7	28123721	9.92e-05
7_28123739	7	28123739	0.000182335
7_28123978	7	28123978	9.98e-05
7_28124548	7	28124548	9.19e-05
7_28124551	7	28124551	0.000156492
7_28124572	7	28124572	9.22e-05
7_28124575	7	28124575	9.22e-05
7_28124602	7	28124602	4.29e-05
7_28124802	7	28124802	9.71e-05
7_28124871	7	28124871	8.46e-06
7_28124947	7	28124947	0.000231043
7_28125013	7	28125013	0.000197709
7_28125016	7	28125016	0.00017056
7_28125149	7	28125149	5.18e-05
7_28125222	7	28125222	0.000399449
7_28125267	7	28125267	4.56e-05
7_28125558	7	28125558	0.000154592
7_28125596	7	28125596	0.000523424
7_28125622	7	28125622	0.00057321
7_28125808	7	28125808	0.00022216
7_28126051	7	28126051	4.88e-05
7_28126177	7	28126177	0.000921283
7_28126200	7	28126200	0.000939829
7_28126489	7	28126489	0.000377568
7_28126862	7	28126862	8.25e-05
7_28126876	7	28126876	0.000149134
7_28127075	7	28127075	0.000476813
7_28127254	7	28127254	0.000202997
7_28127341	7	28127341	0.000102853
7_28127566	7	28127566	0.000690949
7_28127581	7	28127581	0.000534591
7_28127609	7	28127609	0.000261545
7_28127615	7	28127615	0.000304211
7_28127713	7	28127713	0.000104672
7_28127971	7	28127971	0.000609596
7_28128123	7	28128123	0.000153065
7_28128157	7	28128157	0.000103335
7_28128232	7	28128232	0.000167404
7_28128553	7	28128553	0.000124283
7_28128591	7	28128591	0.000244243
7_28128614	7	28128614	0.000192852
7_28128649	7	28128649	0.000135103
7_28128663	7	28128663	7.22e-05
7_28128702	7	28128702	2.25e-05
7_28128732	7	28128732	0.000112573
7_28128793	7	28128793	0.000140941
7_28128877	7	28128877	0.00023422
7_28129481	7	28129481	0.000535701
7_28129527	7	28129527	0.000772995
7_28129560	7	28129560	0.000413176
7_28129869	7	28129869	0.000773367
7_28129895	7	28129895	0.000306129
7_28129924	7	28129924	0.000283451
7_28130002	7	28130002	0.00076366
7_28130228	7	28130228	0.000346843
7_28132913	7	28132913	0.000289066
7_28133230	7	28133230	0.000411989
7_28133249	7	28133249	0.000175778
7_28133983	7	28133983	0.000399774
7_28135388	7	28135388	0.000616629
7_28136343	7	28136343	0.000353937
7_28137928	7	28137928	0.000261851
7_28138016	7	28138016	0.000417718
7_28138210	7	28138210	0.000422094
7_28141239	7	28141239	3.38e-05
7_28141956	7	28141956	0.000129708
7_28142536	7	28142536	0.000250242
7_28142584	7	28142584	0.00024472
7_28142903	7	28142903	0.000225214
7_28143327	7	28143327	0.000116228
7_28143452	7	28143452	0.000353194
7_28143892	7	28143892	0.000454152
7_28143896	7	28143896	0.000284845
7_28143959	7	28143959	6.75e-05
7_28143968	7	28143968	0.000169473
7_28144056	7	28144056	0.000976107
7_28144348	7	28144348	0.000848771
7_28144400	7	28144400	8.23e-05
7_28144461	7	28144461	0.000172902
7_28144693	7	28144693	0.000195142
7_28144967	7	28144967	0.000392572
7_28145056	7	28145056	0.000182757
7_28146354	7	28146354	9.33e-05
7_28146534	7	28146534	0.000255241
7_28147090	7	28147090	3.86e-05
7_28147113	7	28147113	6.73e-05
7_28147123	7	28147123	6.74e-05
7_28147332	7	28147332	0.000718571
7_28147473	7	28147473	0.000300742
7_28147520	7	28147520	0.000374762
7_28147578	7	28147578	0.000958074
7_28147649	7	28147649	0.000830796
7_28147806	7	28147806	0.000308806
7_28148442	7	28148442	0.000533254
7_28148991	7	28148991	0.00029995
7_28149172	7	28149172	0.000210271
7_28149198	7	28149198	0.00025653
7_28149371	7	28149371	0.000151484
7_28149478	7	28149478	0.00010971
7_28149697	7	28149697	0.000735353
7_28149741	7	28149741	0.000940337
7_28149761	7	28149761	0.000926705
7_28149815	7	28149815	0.000130827
7_28149890	7	28149890	0.000237468
7_28150078	7	28150078	0.000564859
7_28150129	7	28150129	5.43e-05
7_28150174	7	28150174	0.000198964
7_28150394	7	28150394	0.000108233
7_28150401	7	28150401	0.000104476
7_28150519	7	28150519	1.06e-05
7_28150525	7	28150525	2.14e-05
7_28150569	7	28150569	6.36e-05
7_28150622	7	28150622	2.62e-05
7_28150734	7	28150734	1.61e-05
7_28150768	7	28150768	0.000100259
7_28150875	7	28150875	6.14e-05
7_28150886	7	28150886	6.43e-05
7_28151171	7	28151171	0.00010113
7_28151411	7	28151411	5.85e-05
7_28151598	7	28151598	0.000528848
7_28151663	7	28151663	0.000357465
7_28151810	7	28151810	0.000230979
7_28151951	7	28151951	0.00012212
7_28151974	7	28151974	0.000241106
7_28152017	7	28152017	0.000203837
7_28152042	7	28152042	0.000253947
7_28152068	7	28152068	0.000481557
7_28152431	7	28152431	7.6e-05
7_28152482	7	28152482	0.000168811
7_28152633	7	28152633	9.25e-05
7_28152751	7	28152751	9.65e-05
7_28152849	7	28152849	0.000185074
7_28152938	7	28152938	0.000356281
7_28153038	7	28153038	7.47e-05
7_28153422	7	28153422	0.000230396
7_28153478	7	28153478	4.38e-05
7_28153571	7	28153571	0.000242315
7_28153642	7	28153642	0.000251986
7_28153673	7	28153673	0.000303557
7_28153742	7	28153742	0.000101509
7_28153813	7	28153813	0.000153487
7_28153898	7	28153898	3.4e-05
7_28153967	7	28153967	7.88e-05
7_28154043	7	28154043	4.93e-06
7_28154129	7	28154129	6.45e-05
7_28154149	7	28154149	7.43e-05
7_28154176	7	28154176	9.87e-05
7_28154293	7	28154293	0.000333849
7_28154311	7	28154311	0.000406025
7_28154416	7	28154416	4.48e-05
7_28154571	7	28154571	0.000541641
7_28154640	7	28154640	4.52e-05
7_28154709	7	28154709	0.000115013
7_28154738	7	28154738	5.91e-05
7_28154777	7	28154777	0.000249879
7_28154805	7	28154805	0.000709935
7_28155237	7	28155237	0.000490443
7_28155493	7	28155493	9.62e-05
7_28156091	7	28156091	0.000551722
7_28156123	7	28156123	0.000428574
7_28156124	7	28156124	0.000428574
7_28156136	7	28156136	0.000299081
7_28156388	7	28156388	0.000289008
7_28156472	7	28156472	8.17e-06
7_28156531	7	28156531	6.85e-08
7_28156912	7	28156912	0.000317124
7_28156933	7	28156933	0.000984958
7_28157053	7	28157053	0.00019195
7_28157537	7	28157537	0.000177256
7_28157617	7	28157617	0.000187228
7_28157681	7	28157681	9.48e-05
7_28157692	7	28157692	0.000102745
7_28157979	7	28157979	0.000249764
7_28158483	7	28158483	5.65e-05
7_28158536	7	28158536	3.81e-05
7_28158707	7	28158707	1.61e-05
7_28158785	7	28158785	3.08e-05
7_28158861	7	28158861	9.63e-05
7_28159161	7	28159161	0.000680584
7_28159229	7	28159229	0.000111245
7_28159265	7	28159265	9.36e-05
7_28159283	7	28159283	6.06e-05
7_28159445	7	28159445	0.000252047
7_28159544	7	28159544	0.000774987
7_28159643	7	28159643	0.000198082
7_28160112	7	28160112	0.000149781
7_28160464	7	28160464	0.000215424
7_28160586	7	28160586	0.000991013
7_28160840	7	28160840	0.000969808
7_28161583	7	28161583	0.000536085
7_28163537	7	28163537	0.000368649
7_28165116	7	28165116	4.46e-05
7_28166596	7	28166596	0.000132613
7_28166882	7	28166882	0.000244717
7_28167792	7	28167792	6.32e-05
7_28169557	7	28169557	0.000381679
7_28169830	7	28169830	0.000242492
7_28170223	7	28170223	3.29e-05
7_28171368	7	28171368	0.000306163
7_28172575	7	28172575	0.000316779
7_28173498	7	28173498	0.000408796
7_28173723	7	28173723	0.000463478
7_28173803	7	28173803	0.000854202
7_28174058	7	28174058	0.00040737
7_28174128	7	28174128	1.28e-05
7_28175297	7	28175297	0.000217267
7_28175720	7	28175720	0.000257499
7_28176500	7	28176500	0.000108812
7_28177020	7	28177020	0.000301903
7_28177372	7	28177372	2.79e-05
7_28180782	7	28180782	0.000344966
7_28180822	7	28180822	0.00031928
7_28181082	7	28181082	0.000142618
7_28181347	7	28181347	0.000110031
7_28181406	7	28181406	7.22e-05
7_28181434	7	28181434	0.000189819
7_28181736	7	28181736	0.000185942
7_28181938	7	28181938	0.000137145
7_28182000	7	28182000	0.000451812
7_28182015	7	28182015	0.000177523
7_28182083	7	28182083	5.41e-05
7_28182088	7	28182088	5.41e-05
7_28182394	7	28182394	0.000372209
7_28182428	7	28182428	0.000704648
7_28182629	7	28182629	0.000279851
7_28182720	7	28182720	5.68e-05
7_28182742	7	28182742	0.0001137
7_28182797	7	28182797	0.000107922
7_28182840	7	28182840	3.79e-05
7_28182853	7	28182853	9.92e-05
7_28183009	7	28183009	0.000324696
7_28183013	7	28183013	0.000324696
7_28183082	7	28183082	8.36e-05
7_28183235	7	28183235	0.000166019
7_28183244	7	28183244	0.000361789
7_28183325	7	28183325	0.000238719
7_28183346	7	28183346	0.000169735
7_28183361	7	28183361	7.76e-05
7_28183411	7	28183411	0.000147064
7_28183470	7	28183470	4.58e-05
7_28183551	7	28183551	0.000679859
7_28183556	7	28183556	0.000697791
7_28183668	7	28183668	4.31e-05
7_28183728	7	28183728	4.61e-05
7_28183734	7	28183734	4.35e-05
7_28183739	7	28183739	8.48e-05
7_28183747	7	28183747	0.000352276
7_28183770	7	28183770	0.000667829
7_28183831	7	28183831	0.000150377
7_28183853	7	28183853	0.000492438
7_28184017	7	28184017	6.91e-05
7_28184019	7	28184019	0.000121222
7_28184068	7	28184068	0.000118074
7_28184231	7	28184231	0.000195826
7_28184392	7	28184392	0.00014622
7_28184399	7	28184399	0.00014298
7_28184458	7	28184458	0.000251962
7_28184515	7	28184515	4.47e-05
7_28184555	7	28184555	9.72e-05
7_28184909	7	28184909	4.04e-05
7_28185007	7	28185007	9.05e-05
7_28185015	7	28185015	8.62e-05
7_28185052	7	28185052	0.000248762
7_28185108	7	28185108	0.00050216
7_28185205	7	28185205	1.31e-05
7_28185254	7	28185254	0.00038538
7_28185284	7	28185284	0.000320662
7_28185325	7	28185325	0.000193577
7_28185399	7	28185399	0.000370757
7_28185457	7	28185457	6.08e-05
7_28185490	7	28185490	0.000140065
7_28185521	7	28185521	8.63e-05
7_28185607	7	28185607	0.000186166
7_28185633	7	28185633	0.000314752
7_28185724	7	28185724	0.000113015
7_28185745	7	28185745	0.000256613
7_28185789	7	28185789	0.000219512
7_28185842	7	28185842	0.000201464
7_28185941	7	28185941	7.53e-05
7_28185980	7	28185980	0.000212864
7_28186008	7	28186008	0.000161102
7_28186023	7	28186023	0.00022374
7_28186056	7	28186056	7.61e-05
7_28187175	7	28187175	0.000310087
7_28187193	7	28187193	0.000364954
7_28187397	7	28187397	0.000137705
7_28187466	7	28187466	0.000772156
7_28187480	7	28187480	0.000854969
7_28187496	7	28187496	0.000802826
7_28187614	7	28187614	0.000200181
7_28187756	7	28187756	0.000308613
7_28187822	7	28187822	8.57e-06
7_28189361	7	28189361	0.000479605
7_28191095	7	28191095	0.000622845
7_28192589	7	28192589	0.00020234
7_28194004	7	28194004	0.000149064
7_28194320	7	28194320	0.000245789
7_28194468	7	28194468	0.000420901
7_28196071	7	28196071	7.9e-05
7_28196243	7	28196243	0.00010963
7_28196996	7	28196996	0.000471594
7_28196997	7	28196997	0.000471594
7_28198280	7	28198280	4.39e-05
7_28202576	7	28202576	0.000247984
7_28203145	7	28203145	0.000735061
7_28203352	7	28203352	0.0007405
7_28205090	7	28205090	0.000528166
7_28205175	7	28205175	8.45e-05
7_28214099	7	28214099	0.000644292
7_28217081	7	28217081	0.000523087
7_28217237	7	28217237	0.000279623
7_28218961	7	28218961	0.000135366
7_28219128	7	28219128	1e-05
7_28219249	7	28219249	9.86e-05
7_28219282	7	28219282	1.81e-05
7_28219494	7	28219494	8.62e-05
7_28219703	7	28219703	6.46e-05
7_28219722	7	28219722	0.000185513
7_28220426	7	28220426	5.93e-05
7_28220504	7	28220504	5.18e-05
7_28220700	7	28220700	5.35e-05
7_28220882	7	28220882	0.000199306
7_28221250	7	28221250	0.000151558
7_28221523	7	28221523	0.000160596
7_28221533	7	28221533	0.000104924
7_28221640	7	28221640	0.000214658
7_28221652	7	28221652	0.000188077
7_28222548	7	28222548	0.000139958
7_28222851	7	28222851	0.000512939
7_28223305	7	28223305	3.79e-05
7_28223402	7	28223402	0.000116588
7_28224112	7	28224112	0.00036152
7_28224770	7	28224770	9.21e-05
7_28224827	7	28224827	2.8e-05
7_28225310	7	28225310	0.000113216
7_28225812	7	28225812	0.000398577
7_28227047	7	28227047	0.000204281
7_28227208	7	28227208	0.000260134
7_28227239	7	28227239	0.000844008
7_28227619	7	28227619	0.000475031
7_28227966	7	28227966	0.000166824
7_28227992	7	28227992	0.000159628
7_28228026	7	28228026	0.000233112
7_28230139	7	28230139	5.2e-05
7_28230999	7	28230999	0.000514562
7_28231160	7	28231160	0.000770446
7_28231391	7	28231391	6.67e-05
7_28231535	7	28231535	0.000154094
7_28231673	7	28231673	7.52e-05
7_28231707	7	28231707	8.56e-05
7_28231858	7	28231858	2.72e-05
7_28232279	7	28232279	0.000272204
7_28232459	7	28232459	0.000170257
7_28234521	7	28234521	0.00030062
7_28235736	7	28235736	5.81e-05
7_28236920	7	28236920	9.43e-05
7_28237602	7	28237602	0.000125464
7_28238706	7	28238706	4.79e-05
7_28246646	7	28246646	0.000306875
10_110727721	10	110727721	4.47445e-06
10_110737208	10	110737208	0.00053969
10_110738961	10	110738961	0.000889708
10_110739062	10	110739062	0.00075059
10_110739524	10	110739524	0.000945205
10_110741093	10	110741093	0.000528901
10_110744443	10	110744443	0.000136866
10_110751870	10	110751870	0.0002696
10_110752908	10	110752908	0.000434734
10_110754042	10	110754042	2.55078e-05
10_110755033	10	110755033	0.000990849
10_110757052	10	110757052	0.000516805
10_110757444	10	110757444	0.000458882
10_110757613	10	110757613	0.00060077
10_110777736	10	110777736	0.000531209
10_110858385	10	110858385	7.46141e-07
10_110861703	10	110861703	2.45224e-05
10_110863066	10	110863066	7.62895e-07
10_111066320	10	111066320	5.18804e-05
10_111066329	10	111066329	0.000105037
10_111066344	10	111066344	9.25551e-05
10_111066375	10	111066375	0.00015913
10_111070157	10	111070157	1.2442e-05
10_111073380	10	111073380	1.20853e-05
10_111074094	10	111074094	5.22204e-05
10_111075338	10	111075338	9.49901e-05
10_111077463	10	111077463	0.000392633
10_111080744	10	111080744	7.54377e-05
10_111081903	10	111081903	0.000134209
10_111091499	10	111091499	0.000268906
10_111108230	10	111108230	8.27705e-05
10_111108381	10	111108381	3.50482e-06
10_111108422	10	111108422	2.5567e-06
10_111109401	10	111109401	7.51345e-06
10_111109782	10	111109782	0.000124023
10_111112975	10	111112975	2.21571e-05
10_111113332	10	111113332	5.11071e-06
10_111113643	10	111113643	8.28733e-06
10_111119749	10	111119749	3.61999e-06
10_111119786	10	111119786	1.08364e-05
10_111119896	10	111119896	2.08858e-05
10_111119938	10	111119938	1.5967e-06
10_111124605	10	111124605	0.000237663
10_111124757	10	111124757	1.30127e-05
10_111125020	10	111125020	9.43623e-06
10_111125368	10	111125368	0.000249266
10_111125395	10	111125395	7.11488e-05
10_111125573	10	111125573	0.000587428
10_111125597	10	111125597	9.45932e-05
10_111125655	10	111125655	7.86982e-05
10_111125788	10	111125788	0.000193316
10_111126150	10	111126150	3.37621e-05
10_111126319	10	111126319	2.59212e-06
10_111126336	10	111126336	3.19709e-06
10_111126350	10	111126350	2.22329e-06
10_111126574	10	111126574	3.65794e-07
10_111126653	10	111126653	1.09783e-05
10_111126742	10	111126742	7.32896e-06
10_111126751	10	111126751	3.88216e-06
10_111126794	10	111126794	1.05616e-05
10_111126839	10	111126839	3.08631e-05
10_111126876	10	111126876	2.42376e-05
10_111127458	10	111127458	2.3018e-05
10_111127795	10	111127795	2.38219e-06
10_111127836	10	111127836	2.01703e-06
10_111127942	10	111127942	1.8452e-05
10_111128109	10	111128109	1.49933e-05
10_111128183	10	111128183	1.04269e-05
10_111128534	10	111128534	3.07663e-05
10_111128549	10	111128549	5.89121e-05
10_111128581	10	111128581	1.95682e-05
10_111128760	10	111128760	6.1156e-06
10_111128784	10	111128784	4.74163e-06
10_111128905	10	111128905	8.1607e-06
10_111128917	10	111128917	1.76157e-05
10_111129038	10	111129038	6.74136e-06
10_111129057	10	111129057	2.97177e-06
10_111129149	10	111129149	6.0494e-06
10_111129171	10	111129171	3.5953e-06
10_111129340	10	111129340	9.69269e-06
10_111129388	10	111129388	2.95124e-05
10_111129431	10	111129431	0.000141203
10_111129819	10	111129819	3.54514e-06
10_111129905	10	111129905	6.47741e-06
10_111130061	10	111130061	1.15036e-05
10_111130364	10	111130364	4.48183e-05
10_111130384	10	111130384	2.94175e-05
10_111130390	10	111130390	6.91248e-06
10_111130497	10	111130497	9.0507e-06
10_111130581	10	111130581	2.81761e-06
10_111130621	10	111130621	5.42017e-07
10_111131505	10	111131505	9.11268e-05
10_111131676	10	111131676	9.82895e-06
10_111131714	10	111131714	4.1763e-06
10_111131972	10	111131972	5.13579e-06
10_111132090	10	111132090	2.02977e-05
10_111132307	10	111132307	1.66041e-05
10_111132634	10	111132634	2.59331e-05
10_111132730	10	111132730	1.11063e-05
10_111132921	10	111132921	1.88266e-05
10_111133038	10	111133038	1.47893e-05
10_111133410	10	111133410	1.56413e-06
10_111133713	10	111133713	1.26725e-05
10_111134005	10	111134005	7.19302e-06
10_111134094	10	111134094	9.0087e-06
10_111134189	10	111134189	8.93916e-07
10_111134324	10	111134324	1.13444e-05
10_111134593	10	111134593	9.90318e-06
10_111134730	10	111134730	2.18593e-05
10_111134800	10	111134800	9.87517e-06
10_111134982	10	111134982	2.73515e-06
10_111135108	10	111135108	2.43668e-05
10_111135153	10	111135153	1.40306e-05
10_111135277	10	111135277	5.85451e-06
10_111135355	10	111135355	6.51158e-06
10_111135363	10	111135363	3.43612e-06
10_111135383	10	111135383	2.57966e-06
10_111135452	10	111135452	8.62821e-06
10_111135523	10	111135523	9.38061e-06
10_111135658	10	111135658	1.09595e-05
10_111135701	10	111135701	1.16813e-05
10_111135753	10	111135753	2.80954e-05
10_111135923	10	111135923	1.7312e-05
10_111136201	10	111136201	0.000238608
10_111136279	10	111136279	4.34733e-07
10_111136308	10	111136308	2.36742e-06
10_111136490	10	111136490	3.32938e-05
10_111136588	10	111136588	4.93755e-06
10_111136605	10	111136605	2.2785e-05
10_111136739	10	111136739	1.89959e-06
10_111136872	10	111136872	1.45439e-06
10_111136882	10	111136882	4.452e-06
10_111137027	10	111137027	3.78094e-05
10_111137093	10	111137093	7.26202e-06
10_111137172	10	111137172	6.79474e-06
10_111137183	10	111137183	9.63493e-06
10_111137228	10	111137228	1.94319e-06
10_111137610	10	111137610	9.3205e-06
10_111137711	10	111137711	3.11674e-06
10_111137752	10	111137752	3.96046e-06
10_111137761	10	111137761	6.52606e-06
10_111137868	10	111137868	5.4872e-06
10_111137924	10	111137924	7.95742e-06
10_111138012	10	111138012	5.23907e-06
10_111138083	10	111138083	1.75378e-05
10_111138121	10	111138121	4.22936e-06
10_111138131	10	111138131	7.1979e-06
10_111138178	10	111138178	4.45655e-05
10_111138306	10	111138306	7.17394e-06
10_111138337	10	111138337	9.92285e-06
10_111138378	10	111138378	1.21793e-05
10_111138471	10	111138471	7.57814e-06
10_111138628	10	111138628	1.34808e-06
10_111138649	10	111138649	3.24213e-06
10_111138808	10	111138808	2.77937e-05
10_111139014	10	111139014	8.15738e-06
10_111139063	10	111139063	1.24046e-05
10_111139350	10	111139350	8.98095e-05
10_111139548	10	111139548	0.000179001
10_111139588	10	111139588	0.000110864
10_111141682	10	111141682	0.000140812
10_111142223	10	111142223	0.000197491
10_111143485	10	111143485	9.26465e-05
10_111143895	10	111143895	0.000102818
10_111144132	10	111144132	2.77935e-05
10_111144382	10	111144382	8.67887e-06
10_111144575	10	111144575	7.07373e-06
10_111144811	10	111144811	7.17224e-05
10_111147174	10	111147174	3.38448e-05
10_111147277	10	111147277	2.73519e-05
10_111147429	10	111147429	2.13896e-07
10_111147430	10	111147430	2.13896e-07
10_111147907	10	111147907	5.42713e-07
10_111147917	10	111147917	5.42713e-07
10_111149147	10	111149147	0.00236075
10_111149250	10	111149250	0.000341256
10_111151268	10	111151268	1.58038e-05
10_111151337	10	111151337	7.39909e-06
10_111151525	10	111151525	5.41245e-06
10_111151628	10	111151628	9.15848e-06
10_111152290	10	111152290	4.18133e-06
10_111152496	10	111152496	5.29141e-06
10_111152741	10	111152741	2.95331e-05
10_111152773	10	111152773	1.71877e-05
10_111153044	10	111153044	1.37496e-06
10_111153140	10	111153140	3.53302e-06
10_111153710	10	111153710	1.85652e-05
10_111153723	10	111153723	2.0575e-05
10_111153966	10	111153966	4.36991e-06
10_111154104	10	111154104	4.41146e-06
10_111154209	10	111154209	4.65266e-06
10_111154369	10	111154369	6.81385e-06
10_111154472	10	111154472	7.71334e-06
10_111154550	10	111154550	1.76425e-06
10_111155301	10	111155301	2.13199e-05
10_111155310	10	111155310	3.5864e-05
10_111155558	10	111155558	1.40334e-05
10_111157168	10	111157168	0.000164872
10_111160135	10	111160135	6.74956e-06
10_111160253	10	111160253	7.63122e-07
10_111162429	10	111162429	0.000343702
10_111164050	10	111164050	4.76909e-05
10_111164064	10	111164064	2.27689e-05
10_111164650	10	111164650	0.000835836
10_111164789	10	111164789	0.00024164
10_111164871	10	111164871	0.000379309
10_111165174	10	111165174	8.09522e-06
10_111165538	10	111165538	4.1619e-05
10_111165698	10	111165698	0.000234867
10_111167892	10	111167892	8.91823e-06
10_111169468	10	111169468	1.04213e-05
10_111170748	10	111170748	0.000367398
10_111171264	10	111171264	0.000142156
10_111172488	10	111172488	1.89204e-05
10_111172515	10	111172515	3.5539e-06
10_111172713	10	111172713	5.47431e-05
10_111172852	10	111172852	1.1954e-05
10_111174075	10	111174075	1.55259e-05
10_111174550	10	111174550	1.17429e-05
10_111181770	10	111181770	5.82901e-06
10_111183526	10	111183526	3.67348e-06
10_111183657	10	111183657	5.40768e-06
24_10801477	24	10801477	2.9e-05
24_10823755	24	10823755	0.0001092
24_10837024	24	10837024	0.000171871
24_10839228	24	10839228	4.74e-05
24_10841042	24	10841042	2.56e-05
24_10865888	24	10865888	4.22e-05
24_10876003	24	10876003	0.000141825
24_10876446	24	10876446	0.00163273
24_10934904	24	10934904	7.75e-05
24_10935155	24	10935155	9.76e-06
24_10935393	24	10935393	0.00037314
24_10935543	24	10935543	0.000141557
24_10936019	24	10936019	0.000106841
24_10936211	24	10936211	4.24e-05
24_10937029	24	10937029	1.26e-06
24_10938880	24	10938880	1.17e-05
24_10943589	24	10943589	9.23e-05
24_10943629	24	10943629	1.83e-06
24_10944147	24	10944147	0.000215775
24_10945832	24	10945832	3.22e-05
24_10949112	24	10949112	1.61e-05
24_10949515	24	10949515	8.92e-05
24_10949845	24	10949845	0.000216521
24_10949849	24	10949849	6.59e-05
24_10950072	24	10950072	8.06e-05
24_10950566	24	10950566	0.000196791
24_10951203	24	10951203	0.00034408
24_10951615	24	10951615	0.00104063
24_10953038	24	10953038	0.00101938
24_10954854	24	10954854	0.000190858
24_10955773	24	10955773	8.68e-05
24_10958868	24	10958868	3.61e-05
24_10960963	24	10960963	2.85e-05
24_10961312	24	10961312	7e-06
24_10966370	24	10966370	1.87e-05
24_10972072	24	10972072	1.32e-05
24_10972173	24	10972173	8.41e-05
24_10973262	24	10973262	3.32e-05
24_10973758	24	10973758	0.000203901
24_10974859	24	10974859	0.00223723
24_10974926	24	10974926	9.06e-05
24_10974977	24	10974977	0.000308135
24_10985682	24	10985682	0.00268513
24_10985965	24	10985965	0.00011666
24_10988522	24	10988522	0.000265787
24_10988894	24	10988894	7.41e-05
24_10989108	24	10989108	8.79e-05
24_10989238	24	10989238	1.26e-05
24_10989284	24	10989284	1.41e-05
24_10990161	24	10990161	0.000115869
24_10991240	24	10991240	2.58e-05
24_10991280	24	10991280	2.15e-05
24_10993481	24	10993481	4.37e-05
24_10993612	24	10993612	0.000559376
24_10999713	24	10999713	0.000181231
24_10999905	24	10999905	3.49e-05
24_11001031	24	11001031	2.09e-05
24_11001178	24	11001178	4.7e-05
24_11001475	24	11001475	6.12e-05
24_11001577	24	11001577	1.4e-05
24_11001639	24	11001639	7.88e-05
24_11002459	24	11002459	0.000174728
24_11002880	24	11002880	9.99e-05
24_11006347	24	11006347	9.16e-05
24_11008225	24	11008225	3.23e-05
24_11008832	24	11008832	3.06e-05
24_11010261	24	11010261	0.00485241
24_11010385	24	11010385	0.000321796
24_11024174	24	11024174	0.00133257
24_11025009	24	11025009	0.00184619
24_11027351	24	11027351	0.000283317
24_11027514	24	11027514	1.51e-05
24_11027519	24	11027519	9.43e-06
24_11027727	24	11027727	1.81e-06
24_11028051	24	11028051	6.03e-06
24_11028152	24	11028152	0.00687506
24_11028278	24	11028278	0.0251227
24_11028304	24	11028304	3.41e-05
24_11028523	24	11028523	6.88e-05
24_11029283	24	11029283	8.51e-05
24_11029451	24	11029451	0.000144023
24_11029604	24	11029604	1.87e-05
24_11029672	24	11029672	0.942431
