# Supplementary material for: Combining UAV multisensor field phenotyping and genome-wide association studies to reveal the genetic basis of plant height in cotton (Gossypium hirsutum)
Source: Plant Phenomics. 2025 Mar 5;7(1):100026. doi: 10.1016/j.plaphe.2025.100026 (PMC12710045; doi:10.1016/j.plaphe.2025.100026)
Supplement: Multimedia component 7 [file mmc7.xlsx]

## Sheet: Sheet1
Table S7. 90 genes within the five significant intervals
Chr	From	To	Gene_ID	Annotation	Published gene name	Gene ID in ZM24
A01	3762824	3764628	Gh_A01G038100	GA2OX1 (Gibberellin 2-beta-dioxygenase 1)	GhPH1	Ghicr24_A01G037600
	3774401	3775115	Gh_A01G038200	none
	3812962	3815827	Gh_A01G038300	RLP12 (Receptor-like protein 12)		Ghicr24_A01G037800
	3822000	3822302	Gh_A01G038400	RGF9 (Root meristem growth factor 9)		Ghicr24_A01G037900
	3824662	3831490	Gh_A01G038500	UBP15 (Ubiquitin carboxyl-terminal hydrolase 15)	GhUBP15	Ghicr24_A01G038000
	3831951	3834124	Gh_A01G038600	At3g10130 (Heme-binding-like protein At3g10130)		Ghicr24_A01G038100
	3852834	3853725	Gh_A01G038700	none
	3879202	3890660	Gh_A01G038800	none
A02	43881674	43883471	Gh_A02G116500	CEL1 (Endoglucanase 1)		Ghicr24_A02G115600
	43926181	43926771	Gh_A02G116600	DIR3 (Dirigent protein 3)		Ghicr24_A02G115700
	43930313	43932324	Gh_A02G116700	none
	43934953	43936266	Gh_A02G116800	none
	43937191	43939122	Gh_A02G116900	none
	43957579	43959329	Gh_A02G117000	NST2 (NAC trascription factor 2)		Ghicr24_A02G116100
	43982270	43982725	Gh_A02G117100	none
	44054788	44055524	Gh_A02G117200	none
	44323113	44323730	Gh_A02G117300	none
	44333918	44334190	Gh_A02G117400	none
	44336239	44340862	Gh_A02G117500	ARF9 (Auxin response factor 9)		Ghicr24_A02G116600
	44426845	44427357	Gh_A02G117600	none
	44427896	44429678	Gh_A02G117700	KELP (RNA polymerase II transcriptional coactivator KELP)		Ghicr24_A02G116800
	44579302	44580928	Gh_A02G117800	SKIP8 (F-box protein SKIP8)		Ghicr24_A02G116900
A07	27852151	27853452	Gh_A07G140900	TPP1 (Thylakoidal processing peptidase 1)		Ghicr24_A07G142500
	27879742	27887401	Gh_A07G141000	none
	27929039	27931602	Gh_A07G141100	WRKY47 (WRKY transcription factor 47)		Ghicr24_A07G142700
	27949447	27949884	Gh_A07G141200	none
	27952410	27953226	Gh_A07G141300	IAA30 (Auxin-responsive protein IAA30)		Ghicr24_A07G142900
	27970534	27975445	Gh_A07G141400	none
	27977520	27980944	Gh_A07G141500	Transcription factor PIF3 (Phytochrome interacting factor 3)		Ghicr24_A07G143100
	27980939	27983302	Gh_A07G141600	none
	28040580	28041632	Gh_A07G141700	none
	28046127	28047951	Gh_A07G141800	Transcription factor MYB86		Ghicr24_A07G143400
	28114251	28115661	Gh_A07G141900	none
	28134897	28136956	Gh_A07G142000	none
	28166754	28169229	Gh_A07G142100	none
	28169635	28170638	Gh_A07G142200	EXPA17 (Expansin A17)		Ghicr24_A07G143800
	28174059	28177431	Gh_A07G142300	none
	28180905	28181423	Gh_A07G142400	none
	28192053	28193587	Gh_A07G142500	none
	28205930	28209846	Gh_A07G142600	APL2 (Glucose-1-phosphate adenylyltransferase large subunit 2)		Ghicr24_A07G144200
	28211877	28213445	Gh_A07G142700	none
	28235463	28238723	Gh_A07G142800	none
	28235518	28235922	Gh_A07G142900	none
	28240448	28243815	Gh_A07G143000	none
A10	110727636	110729118	Gh_A10G224400	ATL52 (RING-H2 finger protein ATL52)		Ghicr24_A10G240600
	110734530	110735321	Gh_A10G224500	none
	110737936	110741084	Gh_A10G224600	none
	110741928	110751998	Gh_A10G224700	none
	110778276	110791666	Gh_A10G224800	GSO1 (LRR receptor-like serine/threonine-protein kinase GSO1)		Ghicr24_A10G241000
	110816907	110819631	Gh_A10G224900	GSO1 (LRR receptor-like serine/threonine-protein kinase GSO1)		Ghicr24_A10G241200
	110861584	110870838	Gh_A10G225000	none
	110876682	110880694	Gh_A10G225100	none
	110893496	110895169	Gh_A10G225200	none
	110917351	110923987	Gh_A10G225300	none
	110931330	110932178	Gh_A10G225400	none
	110957786	110958391	Gh_A10G225500	none
	110989880	110992691	Gh_A10G225600	none
	111025454	111026130	Gh_A10G225700	none
	111059689	111063569	Gh_A10G225800	none
	111070677	111078086	Gh_A10G225900	none
	111082730	111086351	Gh_A10G226000	APY2 (Apyrase 2)		Ghicr24_A10G242300
	111108790	111113524	Gh_A10G226100	none
	111144188	111144892	Gh_A10G226200	none
	111147584	111148285	Gh_A10G226300	none
	111168314	111169498	Gh_A10G226400	MOS2 (Protein MOS2)		Ghicr24_Contig01860_ERROPOS2805036+G000100.1
	111172151	111174883	Gh_A10G226500	none
	111177081	111179293	Gh_A10G226600	none
	111182030	111186804	Gh_A10G226700	none
D11	10843174	10847568	Gh_D11G120500	none
	10850000	10855573	Gh_D11G120600	GATA16 (GATA transcription factor 16)		Ghicr24_D11G116800
	10861391	10862212	Gh_D11G120700	none
	10866574	10867332	Gh_D11G120800	none
	10879793	10880623	Gh_D11G120900	none
	10882649	10883549	Gh_D11G121000	none
	10895502	10897612	Gh_D11G121100	GATL7 (Probable galacturonosyltransferase-like 7)		Ghicr24_D11G117300
	10902936	10905450	Gh_D11G121200	none
	10905906	10907579	Gh_D11G121300	ARR1 (Two-component response regulator ARR1)		Ghicr24_D11G117500
	10908986	10911026	Gh_D11G121400	SYP41 (Syntaxin-41)		Ghicr24_D11G117600
	10925886	10928882	Gh_D11G121500	DI19-3 (Protein DEHYDRATION-INDUCED 19 homolog 3)		Ghicr24_D11G117700
	10929561	10932417	Gh_D11G121600	none
	10936669	10937622	Gh_D11G121700	EXL2 (Protein EXORDIUM-like 2)		Ghicr24_D11G117900
	10951619	10955243	Gh_D11G121800	ETR1 (Ethylene receptor 1)		Ghicr24_D11G118000
	10955312	10957478	Gh_D11G121900	RPL19B (60S ribosomal protein L19-2)		Ghicr24_D11G118100
	10958215	10959157	Gh_D11G122000	none
	10961161	10961767	Gh_D11G122100	PRP3 (Proline-rich protein 3)		Ghicr24_D11G118300
	10967638	10970776	Gh_D11G122200	none
	10978664	10981772	Gh_D11G122300	none
	10987074	10988832	Gh_D11G122400	none
	10995320	10996084	Gh_D11G122500	ATL5 (RING-H2 finger protein ATL5)		Ghicr24_D11G118700
	11022136	11023925	Gh_D11G122600	RPL18B (60S ribosomal protein L18-2)		Ghicr24_D11G118800
